# Supplementary material for: Developing National Information Systems to Monitor COVID-19 Vaccination: A Global Observational Study
Source: JMIR Public Health Surveill. 2024 Oct 25;10:e62657. doi: 10.2196/62657 (PMC11529800; doi:10.2196/62657)
Supplement: Multimedia Appendix 4 [file publichealth-v10-e62657-s004.xlsx]

## Sheet: DataDictionary
Column name	Description
WHOREGIONC	WHO region
COUNTRY	Country ISO 3 code
COUNTRYNAME	Country name
WBINCOMESTATUS	World Bank (WB) income classification
DTP3_COV	DTP3 coverage
DTP3_COV_CAT	DTP3 coverage categorized (< 50%, 50-79%, 80-89%, 90-94%, ≥ 95%)
DTP3_COV_CAT_COMB	DTP3 coverage categorized, lower coverage combined (< 80%, 80-89%, 90-94%, ≥ 95%)
status_covax	COVAX status
status_csc	Concerted support country status
POP	2021 total population
POP_CAT	2021 total population quartile categorization (< Q1, Q1-Q2, Q2-Q3, ≥ Q3)
cov_tot_a1d	Individuals with at least one dose, as percentage of total population
cov_tot_a1d_cat	Individuals with at least one dose, as percentage of total population, categorized (< 25%, 25-49%, 50-74%, ≥ 75%, Unknown)
GRP_GAVI57	Gavi eligibility status
INDCODE	JRF question indicator code
INDCODE_DESCRIPTION	JRF question indicator description
DIMENSION2	JRF question second dimension
DIMENSION2_DESCRIPTION	JRF question second dimension description
VALUE	Country response
VALUE_CAT	Country response categorized (Yes, No, ND/NR/No response)

## Sheet: Data
WHOREGIONC	COUNTRY	COUNTRYNAME	WBINCOMESTATUS	DTP3_COV	DTP3_COV_CAT	DTP3_COV_CAT_COMB	status_covax	status_csc	POP	POP_CAT	cov_tot_a1d	cov_tot_a1d_cat	GRP_GAVI57	INDCODE	INDCODE_DESCRIPTION	DIMENSION2	DIMENSION2_DESCRIPTION	VALUE	VALUE_CAT
EMRO	AFG	Afghanistan	Low income	66	50-79%	< 80%	AMC	Concerted support country	40099462	>= Q3	0.108939	< 25%	Yes	RI_DR_ASSESSMENT	From March 2020 until December 2021, has any assessment/survey been carried out to understand the reasons why children may have missed or delayed a vaccine because of the COVID-19 pandemic?			No	No
EMRO	AFG	Afghanistan	Low income	66	50-79%	< 80%	AMC	Concerted support country	40099462	>= Q3	0.108939	< 25%	Yes	RI_DR_ASSESSMENT_FINDINGS	If a report is not available, please briefly describe the findings:			No response	ND/NR/No response
EMRO	AFG	Afghanistan	Low income	66	50-79%	< 80%	AMC	Concerted support country	40099462	>= Q3	0.108939	< 25%	Yes	RI_DR_INTERVENTIONS_ADOPTED	To minimize the impact of the COVID-19 pandemic on immunization across the life course in 2021, what kinds of additional or new interventions were adopted, are planned, or require additional support? Adopted	MICRO_CATCHUP_UPDATE	Update microplanning for catch-up vaccination	No response	ND/NR/No response
EMRO	AFG	Afghanistan	Low income	66	50-79%	< 80%	AMC	Concerted support country	40099462	>= Q3	0.108939	< 25%	Yes	RI_DR_INTERVENTIONS_ADOPTED	To minimize the impact of the COVID-19 pandemic on immunization across the life course in 2021, what kinds of additional or new interventions were adopted, are planned, or require additional support? Adopted	COMMUNICATION_PROMOTION	Communications to promote vaccination or target defaulters	No response	ND/NR/No response
EMRO	AFG	Afghanistan	Low income	66	50-79%	< 80%	AMC	Concerted support country	40099462	>= Q3	0.108939	< 25%	Yes	RI_DR_INTERVENTIONS_ADOPTED	To minimize the impact of the COVID-19 pandemic on immunization across the life course in 2021, what kinds of additional or new interventions were adopted, are planned, or require additional support? Adopted	COMMUNITY_ENGAGEMENT	Community engagement	No response	ND/NR/No response
EMRO	AFG	Afghanistan	Low income	66	50-79%	< 80%	AMC	Concerted support country	40099462	>= Q3	0.108939	< 25%	Yes	RI_DR_INTERVENTIONS_ADOPTED	To minimize the impact of the COVID-19 pandemic on immunization across the life course in 2021, what kinds of additional or new interventions were adopted, are planned, or require additional support? Adopted	HR_SERVICEDELIVERY_INCREASE	Increased human resources at service delivery level	No response	ND/NR/No response
EMRO	AFG	Afghanistan	Low income	66	50-79%	< 80%	AMC	Concerted support country	40099462	>= Q3	0.108939	< 25%	Yes	RI_DR_INTERVENTIONS_ADOPTED	To minimize the impact of the COVID-19 pandemic on immunization across the life course in 2021, what kinds of additional or new interventions were adopted, are planned, or require additional support? Adopted	OUTREACH_SESSIONS_INCREASE	Increased outreach sessions	No response	ND/NR/No response
EMRO	AFG	Afghanistan	Low income	66	50-79%	< 80%	AMC	Concerted support country	40099462	>= Q3	0.108939	< 25%	Yes	RI_DR_INTERVENTIONS_ADOPTED	To minimize the impact of the COVID-19 pandemic on immunization across the life course in 2021, what kinds of additional or new interventions were adopted, are planned, or require additional support? Adopted	TARGETED_BEHAVIOURAL_INTERVENTIONS	Behavioural interventions directly targeted at the parent/caregiver or vaccine recipient	No response	ND/NR/No response
EMRO	AFG	Afghanistan	Low income	66	50-79%	< 80%	AMC	Concerted support country	40099462	>= Q3	0.108939	< 25%	Yes	RI_DR_INTERVENTIONS_ADOPTED	To minimize the impact of the COVID-19 pandemic on immunization across the life course in 2021, what kinds of additional or new interventions were adopted, are planned, or require additional support? Adopted	OTHER	Other	No response	ND/NR/No response
EMRO	AFG	Afghanistan	Low income	66	50-79%	< 80%	AMC	Concerted support country	40099462	>= Q3	0.108939	< 25%	Yes	RI_DR_INTERVENTIONS_ADOPTED	To minimize the impact of the COVID-19 pandemic on immunization across the life course in 2021, what kinds of additional or new interventions were adopted, are planned, or require additional support? Adopted	PIRI	Periodic intensification of routine immunization (PIRI)	No response	ND/NR/No response
EMRO	AFG	Afghanistan	Low income	66	50-79%	< 80%	AMC	Concerted support country	40099462	>= Q3	0.108939	< 25%	Yes	RI_DR_INTERVENTIONS_ADOPTED	To minimize the impact of the COVID-19 pandemic on immunization across the life course in 2021, what kinds of additional or new interventions were adopted, are planned, or require additional support? Adopted	FIXEDSITE_SESSIONS_INCREASE	Increased fixed site sessions	No response	ND/NR/No response
EMRO	AFG	Afghanistan	Low income	66	50-79%	< 80%	AMC	Concerted support country	40099462	>= Q3	0.108939	< 25%	Yes	RI_DR_INTERVENTIONS_ADOPTED	To minimize the impact of the COVID-19 pandemic on immunization across the life course in 2021, what kinds of additional or new interventions were adopted, are planned, or require additional support? Adopted	PRIVATE_PROVIDERS_ADDITIONAL	Addition of private providers	No response	ND/NR/No response
EMRO	AFG	Afghanistan	Low income	66	50-79%	< 80%	AMC	Concerted support country	40099462	>= Q3	0.108939	< 25%	Yes	RI_DR_INTERVENTIONS_ADOPTED	To minimize the impact of the COVID-19 pandemic on immunization across the life course in 2021, what kinds of additional or new interventions were adopted, are planned, or require additional support? Adopted	STOCK_DISTRIBUTION_IMPROVE	Improved stock distribution	No response	ND/NR/No response
EMRO	AFG	Afghanistan	Low income	66	50-79%	< 80%	AMC	Concerted support country	40099462	>= Q3	0.108939	< 25%	Yes	RI_DR_INTERVENTIONS_ADOPTED	To minimize the impact of the COVID-19 pandemic on immunization across the life course in 2021, what kinds of additional or new interventions were adopted, are planned, or require additional support? Adopted	HF_INTERVENTIONS	Interventions at the health facility level to improve the service experience	No response	ND/NR/No response
EMRO	AFG	Afghanistan	Low income	66	50-79%	< 80%	AMC	Concerted support country	40099462	>= Q3	0.108939	< 25%	Yes	RI_DR_INTERVENTIONS_ADOPTED	To minimize the impact of the COVID-19 pandemic on immunization across the life course in 2021, what kinds of additional or new interventions were adopted, are planned, or require additional support? Adopted	DRIVETHROUGH_POSTS	Use of drive-through vaccination posts	No response	ND/NR/No response
EMRO	AFG	Afghanistan	Low income	66	50-79%	< 80%	AMC	Concerted support country	40099462	>= Q3	0.108939	< 25%	Yes	RI_DR_INTERVENTIONS_ADOPTED	To minimize the impact of the COVID-19 pandemic on immunization across the life course in 2021, what kinds of additional or new interventions were adopted, are planned, or require additional support? Adopted	COLD_CHAIN_IMPROVE	Cold chain improvements	No response	ND/NR/No response
EMRO	AFG	Afghanistan	Low income	66	50-79%	< 80%	AMC	Concerted support country	40099462	>= Q3	0.108939	< 25%	Yes	RI_DR_INTERVENTIONS_ADOPTED	To minimize the impact of the COVID-19 pandemic on immunization across the life course in 2021, what kinds of additional or new interventions were adopted, are planned, or require additional support? Adopted	HR_PLAN_NATIONAL_INCREASE	Increased human resources for planning/management at national level	No response	ND/NR/No response
EMRO	AFG	Afghanistan	Low income	66	50-79%	< 80%	AMC	Concerted support country	40099462	>= Q3	0.108939	< 25%	Yes	RI_DR_INTERVENTIONS_ADOPTED	To minimize the impact of the COVID-19 pandemic on immunization across the life course in 2021, what kinds of additional or new interventions were adopted, are planned, or require additional support? Adopted	HR_PLAN_SUBNATIONAL_INCREASE	Increased human resources for planning/management at subnational level	No response	ND/NR/No response
EMRO	AFG	Afghanistan	Low income	66	50-79%	< 80%	AMC	Concerted support country	40099462	>= Q3	0.108939	< 25%	Yes	RI_DR_INTERVENTIONS_ADOPTED	To minimize the impact of the COVID-19 pandemic on immunization across the life course in 2021, what kinds of additional or new interventions were adopted, are planned, or require additional support? Adopted	INTEGRATION_COVID19_RI	Integrating COVID-19 vaccination opportunities with routine immunization	No response	ND/NR/No response
EMRO	AFG	Afghanistan	Low income	66	50-79%	< 80%	AMC	Concerted support country	40099462	>= Q3	0.108939	< 25%	Yes	RI_DR_INTERVENTIONS_ADOPTED	To minimize the impact of the COVID-19 pandemic on immunization across the life course in 2021, what kinds of additional or new interventions were adopted, are planned, or require additional support? Adopted	POLICY_CHANGE_CATCHUP	Policy change to facilitate catch-up of missed children	No response	ND/NR/No response
EMRO	AFG	Afghanistan	Low income	66	50-79%	< 80%	AMC	Concerted support country	40099462	>= Q3	0.108939	< 25%	Yes	RI_DR_INTERVENTIONS_ADOPTED	To minimize the impact of the COVID-19 pandemic on immunization across the life course in 2021, what kinds of additional or new interventions were adopted, are planned, or require additional support? Adopted	NO_ADDITIONAL_ACTIVITIES	Not applicable - no additional actions out of the usual activities	No response	ND/NR/No response
EMRO	AFG	Afghanistan	Low income	66	50-79%	< 80%	AMC	Concerted support country	40099462	>= Q3	0.108939	< 25%	Yes	RI_DR_INTERVENTIONS_ADOPTED	To minimize the impact of the COVID-19 pandemic on immunization across the life course in 2021, what kinds of additional or new interventions were adopted, are planned, or require additional support? Adopted	RI_FINANCING_INCREASE	Increased financing for the routine immunization programme	No response	ND/NR/No response
EMRO	AFG	Afghanistan	Low income	66	50-79%	< 80%	AMC	Concerted support country	40099462	>= Q3	0.108939	< 25%	Yes	RI_DR_INTERVENTIONS_ADOPTED	To minimize the impact of the COVID-19 pandemic on immunization across the life course in 2021, what kinds of additional or new interventions were adopted, are planned, or require additional support? Adopted	PRIVATE_PROVIDERS_STRENGTHENED	Strengthened existing use of private providers	No response	ND/NR/No response
EMRO	AFG	Afghanistan	Low income	66	50-79%	< 80%	AMC	Concerted support country	40099462	>= Q3	0.108939	< 25%	Yes	RI_DR_INTERVENTIONS_PLANNED	To minimize the impact of the COVID-19 pandemic on immunization across the life course in 2021, what kinds of additional or new interventions were adopted, are planned, or require additional support? Planned	MICRO_CATCHUP_UPDATE	Update microplanning for catch-up vaccination	No response	ND/NR/No response
EMRO	AFG	Afghanistan	Low income	66	50-79%	< 80%	AMC	Concerted support country	40099462	>= Q3	0.108939	< 25%	Yes	RI_DR_INTERVENTIONS_PLANNED	To minimize the impact of the COVID-19 pandemic on immunization across the life course in 2021, what kinds of additional or new interventions were adopted, are planned, or require additional support? Planned	COMMUNICATION_PROMOTION	Communications to promote vaccination or target defaulters	No response	ND/NR/No response
EMRO	AFG	Afghanistan	Low income	66	50-79%	< 80%	AMC	Concerted support country	40099462	>= Q3	0.108939	< 25%	Yes	RI_DR_INTERVENTIONS_PLANNED	To minimize the impact of the COVID-19 pandemic on immunization across the life course in 2021, what kinds of additional or new interventions were adopted, are planned, or require additional support? Planned	COMMUNITY_ENGAGEMENT	Community engagement	No response	ND/NR/No response
EMRO	AFG	Afghanistan	Low income	66	50-79%	< 80%	AMC	Concerted support country	40099462	>= Q3	0.108939	< 25%	Yes	RI_DR_INTERVENTIONS_PLANNED	To minimize the impact of the COVID-19 pandemic on immunization across the life course in 2021, what kinds of additional or new interventions were adopted, are planned, or require additional support? Planned	HR_SERVICEDELIVERY_INCREASE	Increased human resources at service delivery level	No response	ND/NR/No response
EMRO	AFG	Afghanistan	Low income	66	50-79%	< 80%	AMC	Concerted support country	40099462	>= Q3	0.108939	< 25%	Yes	RI_DR_INTERVENTIONS_PLANNED	To minimize the impact of the COVID-19 pandemic on immunization across the life course in 2021, what kinds of additional or new interventions were adopted, are planned, or require additional support? Planned	OUTREACH_SESSIONS_INCREASE	Increased outreach sessions	No response	ND/NR/No response
EMRO	AFG	Afghanistan	Low income	66	50-79%	< 80%	AMC	Concerted support country	40099462	>= Q3	0.108939	< 25%	Yes	RI_DR_INTERVENTIONS_PLANNED	To minimize the impact of the COVID-19 pandemic on immunization across the life course in 2021, what kinds of additional or new interventions were adopted, are planned, or require additional support? Planned	TARGETED_BEHAVIOURAL_INTERVENTIONS	Behavioural interventions directly targeted at the parent/caregiver or vaccine recipient	No response	ND/NR/No response
EMRO	AFG	Afghanistan	Low income	66	50-79%	< 80%	AMC	Concerted support country	40099462	>= Q3	0.108939	< 25%	Yes	RI_DR_INTERVENTIONS_PLANNED	To minimize the impact of the COVID-19 pandemic on immunization across the life course in 2021, what kinds of additional or new interventions were adopted, are planned, or require additional support? Planned	OTHER	Other	No response	ND/NR/No response
EMRO	AFG	Afghanistan	Low income	66	50-79%	< 80%	AMC	Concerted support country	40099462	>= Q3	0.108939	< 25%	Yes	RI_DR_INTERVENTIONS_PLANNED	To minimize the impact of the COVID-19 pandemic on immunization across the life course in 2021, what kinds of additional or new interventions were adopted, are planned, or require additional support? Planned	PIRI	Periodic intensification of routine immunization (PIRI)	No response	ND/NR/No response
EMRO	AFG	Afghanistan	Low income	66	50-79%	< 80%	AMC	Concerted support country	40099462	>= Q3	0.108939	< 25%	Yes	RI_DR_INTERVENTIONS_PLANNED	To minimize the impact of the COVID-19 pandemic on immunization across the life course in 2021, what kinds of additional or new interventions were adopted, are planned, or require additional support? Planned	FIXEDSITE_SESSIONS_INCREASE	Increased fixed site sessions	No response	ND/NR/No response
EMRO	AFG	Afghanistan	Low income	66	50-79%	< 80%	AMC	Concerted support country	40099462	>= Q3	0.108939	< 25%	Yes	RI_DR_INTERVENTIONS_PLANNED	To minimize the impact of the COVID-19 pandemic on immunization across the life course in 2021, what kinds of additional or new interventions were adopted, are planned, or require additional support? Planned	PRIVATE_PROVIDERS_ADDITIONAL	Addition of private providers	No response	ND/NR/No response
EMRO	AFG	Afghanistan	Low income	66	50-79%	< 80%	AMC	Concerted support country	40099462	>= Q3	0.108939	< 25%	Yes	RI_DR_INTERVENTIONS_PLANNED	To minimize the impact of the COVID-19 pandemic on immunization across the life course in 2021, what kinds of additional or new interventions were adopted, are planned, or require additional support? Planned	STOCK_DISTRIBUTION_IMPROVE	Improved stock distribution	No response	ND/NR/No response
EMRO	AFG	Afghanistan	Low income	66	50-79%	< 80%	AMC	Concerted support country	40099462	>= Q3	0.108939	< 25%	Yes	RI_DR_INTERVENTIONS_PLANNED	To minimize the impact of the COVID-19 pandemic on immunization across the life course in 2021, what kinds of additional or new interventions were adopted, are planned, or require additional support? Planned	HF_INTERVENTIONS	Interventions at the health facility level to improve the service experience	No response	ND/NR/No response
EMRO	AFG	Afghanistan	Low income	66	50-79%	< 80%	AMC	Concerted support country	40099462	>= Q3	0.108939	< 25%	Yes	RI_DR_INTERVENTIONS_PLANNED	To minimize the impact of the COVID-19 pandemic on immunization across the life course in 2021, what kinds of additional or new interventions were adopted, are planned, or require additional support? Planned	DRIVETHROUGH_POSTS	Use of drive-through vaccination posts	No response	ND/NR/No response
EMRO	AFG	Afghanistan	Low income	66	50-79%	< 80%	AMC	Concerted support country	40099462	>= Q3	0.108939	< 25%	Yes	RI_DR_INTERVENTIONS_PLANNED	To minimize the impact of the COVID-19 pandemic on immunization across the life course in 2021, what kinds of additional or new interventions were adopted, are planned, or require additional support? Planned	COLD_CHAIN_IMPROVE	Cold chain improvements	No response	ND/NR/No response
EMRO	AFG	Afghanistan	Low income	66	50-79%	< 80%	AMC	Concerted support country	40099462	>= Q3	0.108939	< 25%	Yes	RI_DR_INTERVENTIONS_PLANNED	To minimize the impact of the COVID-19 pandemic on immunization across the life course in 2021, what kinds of additional or new interventions were adopted, are planned, or require additional support? Planned	HR_PLAN_NATIONAL_INCREASE	Increased human resources for planning/management at national level	No response	ND/NR/No response
EMRO	AFG	Afghanistan	Low income	66	50-79%	< 80%	AMC	Concerted support country	40099462	>= Q3	0.108939	< 25%	Yes	RI_DR_INTERVENTIONS_PLANNED	To minimize the impact of the COVID-19 pandemic on immunization across the life course in 2021, what kinds of additional or new interventions were adopted, are planned, or require additional support? Planned	HR_PLAN_SUBNATIONAL_INCREASE	Increased human resources for planning/management at subnational level	No response	ND/NR/No response
EMRO	AFG	Afghanistan	Low income	66	50-79%	< 80%	AMC	Concerted support country	40099462	>= Q3	0.108939	< 25%	Yes	RI_DR_INTERVENTIONS_PLANNED	To minimize the impact of the COVID-19 pandemic on immunization across the life course in 2021, what kinds of additional or new interventions were adopted, are planned, or require additional support? Planned	INTEGRATION_COVID19_RI	Integrating COVID-19 vaccination opportunities with routine immunization	No response	ND/NR/No response
EMRO	AFG	Afghanistan	Low income	66	50-79%	< 80%	AMC	Concerted support country	40099462	>= Q3	0.108939	< 25%	Yes	RI_DR_INTERVENTIONS_PLANNED	To minimize the impact of the COVID-19 pandemic on immunization across the life course in 2021, what kinds of additional or new interventions were adopted, are planned, or require additional support? Planned	POLICY_CHANGE_CATCHUP	Policy change to facilitate catch-up of missed children	No response	ND/NR/No response
EMRO	AFG	Afghanistan	Low income	66	50-79%	< 80%	AMC	Concerted support country	40099462	>= Q3	0.108939	< 25%	Yes	RI_DR_INTERVENTIONS_PLANNED	To minimize the impact of the COVID-19 pandemic on immunization across the life course in 2021, what kinds of additional or new interventions were adopted, are planned, or require additional support? Planned	NO_ADDITIONAL_ACTIVITIES	Not applicable - no additional actions out of the usual activities	No response	ND/NR/No response
EMRO	AFG	Afghanistan	Low income	66	50-79%	< 80%	AMC	Concerted support country	40099462	>= Q3	0.108939	< 25%	Yes	RI_DR_INTERVENTIONS_PLANNED	To minimize the impact of the COVID-19 pandemic on immunization across the life course in 2021, what kinds of additional or new interventions were adopted, are planned, or require additional support? Planned	RI_FINANCING_INCREASE	Increased financing for the routine immunization programme	No response	ND/NR/No response
EMRO	AFG	Afghanistan	Low income	66	50-79%	< 80%	AMC	Concerted support country	40099462	>= Q3	0.108939	< 25%	Yes	RI_DR_INTERVENTIONS_PLANNED	To minimize the impact of the COVID-19 pandemic on immunization across the life course in 2021, what kinds of additional or new interventions were adopted, are planned, or require additional support? Planned	PRIVATE_PROVIDERS_STRENGTHENED	Strengthened existing use of private providers	No response	ND/NR/No response
EMRO	AFG	Afghanistan	Low income	66	50-79%	< 80%	AMC	Concerted support country	40099462	>= Q3	0.108939	< 25%	Yes	RI_DR_INTERVENTIONS_SUPPORT	To minimize the impact of the COVID-19 pandemic on immunization across the life course in 2021, what kinds of additional or new interventions were adopted, are planned, or require additional support? Require additional support	MICRO_CATCHUP_UPDATE	Update microplanning for catch-up vaccination	No response	ND/NR/No response
EMRO	AFG	Afghanistan	Low income	66	50-79%	< 80%	AMC	Concerted support country	40099462	>= Q3	0.108939	< 25%	Yes	RI_DR_INTERVENTIONS_SUPPORT	To minimize the impact of the COVID-19 pandemic on immunization across the life course in 2021, what kinds of additional or new interventions were adopted, are planned, or require additional support? Require additional support	COMMUNICATION_PROMOTION	Communications to promote vaccination or target defaulters	No response	ND/NR/No response
EMRO	AFG	Afghanistan	Low income	66	50-79%	< 80%	AMC	Concerted support country	40099462	>= Q3	0.108939	< 25%	Yes	RI_DR_INTERVENTIONS_SUPPORT	To minimize the impact of the COVID-19 pandemic on immunization across the life course in 2021, what kinds of additional or new interventions were adopted, are planned, or require additional support? Require additional support	COMMUNITY_ENGAGEMENT	Community engagement	No response	ND/NR/No response
EMRO	AFG	Afghanistan	Low income	66	50-79%	< 80%	AMC	Concerted support country	40099462	>= Q3	0.108939	< 25%	Yes	RI_DR_INTERVENTIONS_SUPPORT	To minimize the impact of the COVID-19 pandemic on immunization across the life course in 2021, what kinds of additional or new interventions were adopted, are planned, or require additional support? Require additional support	HR_SERVICEDELIVERY_INCREASE	Increased human resources at service delivery level	No response	ND/NR/No response
EMRO	AFG	Afghanistan	Low income	66	50-79%	< 80%	AMC	Concerted support country	40099462	>= Q3	0.108939	< 25%	Yes	RI_DR_INTERVENTIONS_SUPPORT	To minimize the impact of the COVID-19 pandemic on immunization across the life course in 2021, what kinds of additional or new interventions were adopted, are planned, or require additional support? Require additional support	OUTREACH_SESSIONS_INCREASE	Increased outreach sessions	No response	ND/NR/No response
EMRO	AFG	Afghanistan	Low income	66	50-79%	< 80%	AMC	Concerted support country	40099462	>= Q3	0.108939	< 25%	Yes	RI_DR_INTERVENTIONS_SUPPORT	To minimize the impact of the COVID-19 pandemic on immunization across the life course in 2021, what kinds of additional or new interventions were adopted, are planned, or require additional support? Require additional support	TARGETED_BEHAVIOURAL_INTERVENTIONS	Behavioural interventions directly targeted at the parent/caregiver or vaccine recipient	No response	ND/NR/No response
EMRO	AFG	Afghanistan	Low income	66	50-79%	< 80%	AMC	Concerted support country	40099462	>= Q3	0.108939	< 25%	Yes	RI_DR_INTERVENTIONS_SUPPORT	To minimize the impact of the COVID-19 pandemic on immunization across the life course in 2021, what kinds of additional or new interventions were adopted, are planned, or require additional support? Require additional support	OTHER	Other	No response	ND/NR/No response
EMRO	AFG	Afghanistan	Low income	66	50-79%	< 80%	AMC	Concerted support country	40099462	>= Q3	0.108939	< 25%	Yes	RI_DR_INTERVENTIONS_SUPPORT	To minimize the impact of the COVID-19 pandemic on immunization across the life course in 2021, what kinds of additional or new interventions were adopted, are planned, or require additional support? Require additional support	PIRI	Periodic intensification of routine immunization (PIRI)	No response	ND/NR/No response
EMRO	AFG	Afghanistan	Low income	66	50-79%	< 80%	AMC	Concerted support country	40099462	>= Q3	0.108939	< 25%	Yes	RI_DR_INTERVENTIONS_SUPPORT	To minimize the impact of the COVID-19 pandemic on immunization across the life course in 2021, what kinds of additional or new interventions were adopted, are planned, or require additional support? Require additional support	FIXEDSITE_SESSIONS_INCREASE	Increased fixed site sessions	No response	ND/NR/No response
EMRO	AFG	Afghanistan	Low income	66	50-79%	< 80%	AMC	Concerted support country	40099462	>= Q3	0.108939	< 25%	Yes	RI_DR_INTERVENTIONS_SUPPORT	To minimize the impact of the COVID-19 pandemic on immunization across the life course in 2021, what kinds of additional or new interventions were adopted, are planned, or require additional support? Require additional support	PRIVATE_PROVIDERS_ADDITIONAL	Addition of private providers	No response	ND/NR/No response
EMRO	AFG	Afghanistan	Low income	66	50-79%	< 80%	AMC	Concerted support country	40099462	>= Q3	0.108939	< 25%	Yes	RI_DR_INTERVENTIONS_SUPPORT	To minimize the impact of the COVID-19 pandemic on immunization across the life course in 2021, what kinds of additional or new interventions were adopted, are planned, or require additional support? Require additional support	STOCK_DISTRIBUTION_IMPROVE	Improved stock distribution	No response	ND/NR/No response
EMRO	AFG	Afghanistan	Low income	66	50-79%	< 80%	AMC	Concerted support country	40099462	>= Q3	0.108939	< 25%	Yes	RI_DR_INTERVENTIONS_SUPPORT	To minimize the impact of the COVID-19 pandemic on immunization across the life course in 2021, what kinds of additional or new interventions were adopted, are planned, or require additional support? Require additional support	HF_INTERVENTIONS	Interventions at the health facility level to improve the service experience	No response	ND/NR/No response
EMRO	AFG	Afghanistan	Low income	66	50-79%	< 80%	AMC	Concerted support country	40099462	>= Q3	0.108939	< 25%	Yes	RI_DR_INTERVENTIONS_SUPPORT	To minimize the impact of the COVID-19 pandemic on immunization across the life course in 2021, what kinds of additional or new interventions were adopted, are planned, or require additional support? Require additional support	DRIVETHROUGH_POSTS	Use of drive-through vaccination posts	No response	ND/NR/No response
EMRO	AFG	Afghanistan	Low income	66	50-79%	< 80%	AMC	Concerted support country	40099462	>= Q3	0.108939	< 25%	Yes	RI_DR_INTERVENTIONS_SUPPORT	To minimize the impact of the COVID-19 pandemic on immunization across the life course in 2021, what kinds of additional or new interventions were adopted, are planned, or require additional support? Require additional support	COLD_CHAIN_IMPROVE	Cold chain improvements	No response	ND/NR/No response
EMRO	AFG	Afghanistan	Low income	66	50-79%	< 80%	AMC	Concerted support country	40099462	>= Q3	0.108939	< 25%	Yes	RI_DR_INTERVENTIONS_SUPPORT	To minimize the impact of the COVID-19 pandemic on immunization across the life course in 2021, what kinds of additional or new interventions were adopted, are planned, or require additional support? Require additional support	HR_PLAN_NATIONAL_INCREASE	Increased human resources for planning/management at national level	No response	ND/NR/No response
EMRO	AFG	Afghanistan	Low income	66	50-79%	< 80%	AMC	Concerted support country	40099462	>= Q3	0.108939	< 25%	Yes	RI_DR_INTERVENTIONS_SUPPORT	To minimize the impact of the COVID-19 pandemic on immunization across the life course in 2021, what kinds of additional or new interventions were adopted, are planned, or require additional support? Require additional support	HR_PLAN_SUBNATIONAL_INCREASE	Increased human resources for planning/management at subnational level	No response	ND/NR/No response
EMRO	AFG	Afghanistan	Low income	66	50-79%	< 80%	AMC	Concerted support country	40099462	>= Q3	0.108939	< 25%	Yes	RI_DR_INTERVENTIONS_SUPPORT	To minimize the impact of the COVID-19 pandemic on immunization across the life course in 2021, what kinds of additional or new interventions were adopted, are planned, or require additional support? Require additional support	INTEGRATION_COVID19_RI	Integrating COVID-19 vaccination opportunities with routine immunization	No response	ND/NR/No response
EMRO	AFG	Afghanistan	Low income	66	50-79%	< 80%	AMC	Concerted support country	40099462	>= Q3	0.108939	< 25%	Yes	RI_DR_INTERVENTIONS_SUPPORT	To minimize the impact of the COVID-19 pandemic on immunization across the life course in 2021, what kinds of additional or new interventions were adopted, are planned, or require additional support? Require additional support	POLICY_CHANGE_CATCHUP	Policy change to facilitate catch-up of missed children	No response	ND/NR/No response
EMRO	AFG	Afghanistan	Low income	66	50-79%	< 80%	AMC	Concerted support country	40099462	>= Q3	0.108939	< 25%	Yes	RI_DR_INTERVENTIONS_SUPPORT	To minimize the impact of the COVID-19 pandemic on immunization across the life course in 2021, what kinds of additional or new interventions were adopted, are planned, or require additional support? Require additional support	NO_ADDITIONAL_ACTIVITIES	Not applicable - no additional actions out of the usual activities	No response	ND/NR/No response
EMRO	AFG	Afghanistan	Low income	66	50-79%	< 80%	AMC	Concerted support country	40099462	>= Q3	0.108939	< 25%	Yes	RI_DR_INTERVENTIONS_SUPPORT	To minimize the impact of the COVID-19 pandemic on immunization across the life course in 2021, what kinds of additional or new interventions were adopted, are planned, or require additional support? Require additional support	RI_FINANCING_INCREASE	Increased financing for the routine immunization programme	No response	ND/NR/No response
EMRO	AFG	Afghanistan	Low income	66	50-79%	< 80%	AMC	Concerted support country	40099462	>= Q3	0.108939	< 25%	Yes	RI_DR_INTERVENTIONS_SUPPORT	To minimize the impact of the COVID-19 pandemic on immunization across the life course in 2021, what kinds of additional or new interventions were adopted, are planned, or require additional support? Require additional support	PRIVATE_PROVIDERS_STRENGTHENED	Strengthened existing use of private providers	No response	ND/NR/No response
EMRO	AFG	Afghanistan	Low income	66	50-79%	< 80%	AMC	Concerted support country	40099462	>= Q3	0.108939	< 25%	Yes	RI_DR_INTERVENTIONS_OTHER_INFO	Please describe any other interventions briefly, including any new approaches not covered in the list above:			No response	ND/NR/No response
EMRO	AFG	Afghanistan	Low income	66	50-79%	< 80%	AMC	Concerted support country	40099462	>= Q3	0.108939	< 25%	Yes	RI_DR_PROGRAMME_FUNDING	Do you anticipate a decline in overall funding for your routine immunization programme in 2022-2023 (including domestic financing and any external aid) because of the impact of COVID-19 pandemic or because of COVID-19 vaccination roll-out?			No response	ND/NR/No response
EMRO	AFG	Afghanistan	Low income	66	50-79%	< 80%	AMC	Concerted support country	40099462	>= Q3	0.108939	< 25%	Yes	RI_DR_PROGRAMME_SUPPLY	Was your programme in 2021 affected by global supply-related issues?			No response	ND/NR/No response
EMRO	AFG	Afghanistan	Low income	66	50-79%	< 80%	AMC	Concerted support country	40099462	>= Q3	0.108939	< 25%	Yes	RI_DR_PRORAMME_SUPPLY_VACCINES	Vaccines			No response	ND/NR/No response
EMRO	AFG	Afghanistan	Low income	66	50-79%	< 80%	AMC	Concerted support country	40099462	>= Q3	0.108939	< 25%	Yes	RI_DR_PROGRAMME_SUPPLY_VACCINES_LIST	If yes, which supply items: Which vaccines?			No response	ND/NR/No response
EMRO	AFG	Afghanistan	Low income	66	50-79%	< 80%	AMC	Concerted support country	40099462	>= Q3	0.108939	< 25%	Yes	RI_DR_PROGRAMME_SUPPLY_SYRINGES	Syringes			No response	ND/NR/No response
EMRO	AFG	Afghanistan	Low income	66	50-79%	< 80%	AMC	Concerted support country	40099462	>= Q3	0.108939	< 25%	Yes	RI_DR_PROGRAMME_SUPPLY_OTHER	Other			No response	ND/NR/No response
EMRO	AFG	Afghanistan	Low income	66	50-79%	< 80%	AMC	Concerted support country	40099462	>= Q3	0.108939	< 25%	Yes	RI_DR_PROGRAMME_SUPPLY_OTHER_LIST	If yes, which supply items: Please describe:			No response	ND/NR/No response
EMRO	AFG	Afghanistan	Low income	66	50-79%	< 80%	AMC	Concerted support country	40099462	>= Q3	0.108939	< 25%	Yes	RI_DR_SURV_INTERVENTIONS_TRAINING	Training/orientation			No response	ND/NR/No response
EMRO	AFG	Afghanistan	Low income	66	50-79%	< 80%	AMC	Concerted support country	40099462	>= Q3	0.108939	< 25%	Yes	RI_DR_SURV_INTERVENTIONS_CASESEARCH	Case search			No response	ND/NR/No response
EMRO	AFG	Afghanistan	Low income	66	50-79%	< 80%	AMC	Concerted support country	40099462	>= Q3	0.108939	< 25%	Yes	RI_DR_SURV_INTERVENTIONS_CASEINVESTIGATION	Case investigation			No response	ND/NR/No response
EMRO	AFG	Afghanistan	Low income	66	50-79%	< 80%	AMC	Concerted support country	40099462	>= Q3	0.108939	< 25%	Yes	RI_DR_SURV_INTERVENTIONS_SAMPLETRANSPORT	Sample transportation to labs			No response	ND/NR/No response
EMRO	AFG	Afghanistan	Low income	66	50-79%	< 80%	AMC	Concerted support country	40099462	>= Q3	0.108939	< 25%	Yes	RI_DR_SURV_INTERVENTIONS_LABINVESTIGATION	Lab investigation			No response	ND/NR/No response
EMRO	AFG	Afghanistan	Low income	66	50-79%	< 80%	AMC	Concerted support country	40099462	>= Q3	0.108939	< 25%	Yes	RI_DR_SURV_INTERVENTIONS_OUTBREAK	Outbreak investigation and response			No response	ND/NR/No response
EMRO	AFG	Afghanistan	Low income	66	50-79%	< 80%	AMC	Concerted support country	40099462	>= Q3	0.108939	< 25%	Yes	RI_DR_SURV_INTERVENTIONS_OTHER	Other			No response	ND/NR/No response
EMRO	AFG	Afghanistan	Low income	66	50-79%	< 80%	AMC	Concerted support country	40099462	>= Q3	0.108939	< 25%	Yes	RI_DR_SURV_INTERVENTIONS_OTHER_INFO	Please mark all domains that were addressed by interventions: If other, please describe:			No response	ND/NR/No response
EMRO	AFG	Afghanistan	Low income	66	50-79%	< 80%	AMC	Concerted support country	40099462	>= Q3	0.108939	< 25%	Yes	RI_DR_SURV_INTERVENTIONS_INFO	Please mark all domains that were addressed by interventions: Please add a short description (max 50 words) of the innovations that you implemented:			No response	ND/NR/No response
EMRO	AFG	Afghanistan	Low income	66	50-79%	< 80%	AMC	Concerted support country	40099462	>= Q3	0.108939	< 25%	Yes	RI_DR_SYSTEMS_ELECTRIC_INPLACE	Electronic system already in place and adapted to COVID-19	VACCINATION_APPOINTMENTS	Vaccination appointments, determination eligibility and scheduling	No response	ND/NR/No response
EMRO	AFG	Afghanistan	Low income	66	50-79%	< 80%	AMC	Concerted support country	40099462	>= Q3	0.108939	< 25%	Yes	RI_DR_SYSTEMS_ELECTRIC_INPLACE	Electronic system already in place and adapted to COVID-19	AGGREGATE_SYSTEM	Aggregate system for recording and reporting vaccinations or e-Health Management Information System (HMIS)	No response	ND/NR/No response
EMRO	AFG	Afghanistan	Low income	66	50-79%	< 80%	AMC	Concerted support country	40099462	>= Q3	0.108939	< 25%	Yes	RI_DR_SYSTEMS_ELECTRIC_INPLACE	Electronic system already in place and adapted to COVID-19	INDIVIDUAL_REPORTING	Individual registration and reporting	No response	ND/NR/No response
EMRO	AFG	Afghanistan	Low income	66	50-79%	< 80%	AMC	Concerted support country	40099462	>= Q3	0.108939	< 25%	Yes	RI_DR_SYSTEMS_ELECTRIC_INPLACE	Electronic system already in place and adapted to COVID-19	REMINDER_SYSTEM	System to send recall/reminders	No response	ND/NR/No response
EMRO	AFG	Afghanistan	Low income	66	50-79%	< 80%	AMC	Concerted support country	40099462	>= Q3	0.108939	< 25%	Yes	RI_DR_SYSTEMS_ELECTRIC_INPLACE	Electronic system already in place and adapted to COVID-19	ELECTRONIC_HBR	Electronic home-based record	No response	ND/NR/No response
EMRO	AFG	Afghanistan	Low income	66	50-79%	< 80%	AMC	Concerted support country	40099462	>= Q3	0.108939	< 25%	Yes	RI_DR_SYSTEMS_ELECTRIC_INPLACE	Electronic system already in place and adapted to COVID-19	AEFI_SURV_SYSTEM	Adverse event following immunization (AEFI) surveillance system	No response	ND/NR/No response
EMRO	AFG	Afghanistan	Low income	66	50-79%	< 80%	AMC	Concerted support country	40099462	>= Q3	0.108939	< 25%	Yes	RI_DR_SYSTEMS_ELECTRIC_INPLACE	Electronic system already in place and adapted to COVID-19	SUPPLY_CHAIN_MGMT	Supply chain management	No response	ND/NR/No response
EMRO	AFG	Afghanistan	Low income	66	50-79%	< 80%	AMC	Concerted support country	40099462	>= Q3	0.108939	< 25%	Yes	RI_DR_SYSTEMS_NEWCOVID19	New system developed for COVID-19 vaccines only	VACCINATION_APPOINTMENTS	Vaccination appointments, determination eligibility and scheduling	No response	ND/NR/No response
EMRO	AFG	Afghanistan	Low income	66	50-79%	< 80%	AMC	Concerted support country	40099462	>= Q3	0.108939	< 25%	Yes	RI_DR_SYSTEMS_NEWCOVID19	New system developed for COVID-19 vaccines only	AGGREGATE_SYSTEM	Aggregate system for recording and reporting vaccinations or e-Health Management Information System (HMIS)	No response	ND/NR/No response
EMRO	AFG	Afghanistan	Low income	66	50-79%	< 80%	AMC	Concerted support country	40099462	>= Q3	0.108939	< 25%	Yes	RI_DR_SYSTEMS_NEWCOVID19	New system developed for COVID-19 vaccines only	INDIVIDUAL_REPORTING	Individual registration and reporting	No response	ND/NR/No response
EMRO	AFG	Afghanistan	Low income	66	50-79%	< 80%	AMC	Concerted support country	40099462	>= Q3	0.108939	< 25%	Yes	RI_DR_SYSTEMS_NEWCOVID19	New system developed for COVID-19 vaccines only	REMINDER_SYSTEM	System to send recall/reminders	No response	ND/NR/No response
EMRO	AFG	Afghanistan	Low income	66	50-79%	< 80%	AMC	Concerted support country	40099462	>= Q3	0.108939	< 25%	Yes	RI_DR_SYSTEMS_NEWCOVID19	New system developed for COVID-19 vaccines only	ELECTRONIC_HBR	Electronic home-based record	No response	ND/NR/No response
EMRO	AFG	Afghanistan	Low income	66	50-79%	< 80%	AMC	Concerted support country	40099462	>= Q3	0.108939	< 25%	Yes	RI_DR_SYSTEMS_NEWCOVID19	New system developed for COVID-19 vaccines only	AEFI_SURV_SYSTEM	Adverse event following immunization (AEFI) surveillance system	No response	ND/NR/No response
EMRO	AFG	Afghanistan	Low income	66	50-79%	< 80%	AMC	Concerted support country	40099462	>= Q3	0.108939	< 25%	Yes	RI_DR_SYSTEMS_NEWCOVID19	New system developed for COVID-19 vaccines only	SUPPLY_CHAIN_MGMT	Supply chain management	No response	ND/NR/No response
EMRO	AFG	Afghanistan	Low income	66	50-79%	< 80%	AMC	Concerted support country	40099462	>= Q3	0.108939	< 25%	Yes	RI_DR_SYSTEMS_NEWALL	New system developed for COVID-19 vaccines and is/will be expanded to other routine vaccines	VACCINATION_APPOINTMENTS	Vaccination appointments, determination eligibility and scheduling	No response	ND/NR/No response
EMRO	AFG	Afghanistan	Low income	66	50-79%	< 80%	AMC	Concerted support country	40099462	>= Q3	0.108939	< 25%	Yes	RI_DR_SYSTEMS_NEWALL	New system developed for COVID-19 vaccines and is/will be expanded to other routine vaccines	AGGREGATE_SYSTEM	Aggregate system for recording and reporting vaccinations or e-Health Management Information System (HMIS)	No response	ND/NR/No response
EMRO	AFG	Afghanistan	Low income	66	50-79%	< 80%	AMC	Concerted support country	40099462	>= Q3	0.108939	< 25%	Yes	RI_DR_SYSTEMS_NEWALL	New system developed for COVID-19 vaccines and is/will be expanded to other routine vaccines	INDIVIDUAL_REPORTING	Individual registration and reporting	No response	ND/NR/No response
EMRO	AFG	Afghanistan	Low income	66	50-79%	< 80%	AMC	Concerted support country	40099462	>= Q3	0.108939	< 25%	Yes	RI_DR_SYSTEMS_NEWALL	New system developed for COVID-19 vaccines and is/will be expanded to other routine vaccines	REMINDER_SYSTEM	System to send recall/reminders	No response	ND/NR/No response
EMRO	AFG	Afghanistan	Low income	66	50-79%	< 80%	AMC	Concerted support country	40099462	>= Q3	0.108939	< 25%	Yes	RI_DR_SYSTEMS_NEWALL	New system developed for COVID-19 vaccines and is/will be expanded to other routine vaccines	ELECTRONIC_HBR	Electronic home-based record	No response	ND/NR/No response
EMRO	AFG	Afghanistan	Low income	66	50-79%	< 80%	AMC	Concerted support country	40099462	>= Q3	0.108939	< 25%	Yes	RI_DR_SYSTEMS_NEWALL	New system developed for COVID-19 vaccines and is/will be expanded to other routine vaccines	AEFI_SURV_SYSTEM	Adverse event following immunization (AEFI) surveillance system	No response	ND/NR/No response
EMRO	AFG	Afghanistan	Low income	66	50-79%	< 80%	AMC	Concerted support country	40099462	>= Q3	0.108939	< 25%	Yes	RI_DR_SYSTEMS_NEWALL	New system developed for COVID-19 vaccines and is/will be expanded to other routine vaccines	SUPPLY_CHAIN_MGMT	Supply chain management	No response	ND/NR/No response
EMRO	AFG	Afghanistan	Low income	66	50-79%	< 80%	AMC	Concerted support country	40099462	>= Q3	0.108939	< 25%	Yes	RI_DR_SYSTEMS_ELECTRIC_NO	Electronic system not in place	VACCINATION_APPOINTMENTS	Vaccination appointments, determination eligibility and scheduling	No response	ND/NR/No response
EMRO	AFG	Afghanistan	Low income	66	50-79%	< 80%	AMC	Concerted support country	40099462	>= Q3	0.108939	< 25%	Yes	RI_DR_SYSTEMS_ELECTRIC_NO	Electronic system not in place	AGGREGATE_SYSTEM	Aggregate system for recording and reporting vaccinations or e-Health Management Information System (HMIS)	No response	ND/NR/No response
EMRO	AFG	Afghanistan	Low income	66	50-79%	< 80%	AMC	Concerted support country	40099462	>= Q3	0.108939	< 25%	Yes	RI_DR_SYSTEMS_ELECTRIC_NO	Electronic system not in place	INDIVIDUAL_REPORTING	Individual registration and reporting	No response	ND/NR/No response
EMRO	AFG	Afghanistan	Low income	66	50-79%	< 80%	AMC	Concerted support country	40099462	>= Q3	0.108939	< 25%	Yes	RI_DR_SYSTEMS_ELECTRIC_NO	Electronic system not in place	REMINDER_SYSTEM	System to send recall/reminders	No response	ND/NR/No response
EMRO	AFG	Afghanistan	Low income	66	50-79%	< 80%	AMC	Concerted support country	40099462	>= Q3	0.108939	< 25%	Yes	RI_DR_SYSTEMS_ELECTRIC_NO	Electronic system not in place	ELECTRONIC_HBR	Electronic home-based record	No response	ND/NR/No response
EMRO	AFG	Afghanistan	Low income	66	50-79%	< 80%	AMC	Concerted support country	40099462	>= Q3	0.108939	< 25%	Yes	RI_DR_SYSTEMS_ELECTRIC_NO	Electronic system not in place	AEFI_SURV_SYSTEM	Adverse event following immunization (AEFI) surveillance system	No response	ND/NR/No response
EMRO	AFG	Afghanistan	Low income	66	50-79%	< 80%	AMC	Concerted support country	40099462	>= Q3	0.108939	< 25%	Yes	RI_DR_SYSTEMS_ELECTRIC_NO	Electronic system not in place	SUPPLY_CHAIN_MGMT	Supply chain management	No response	ND/NR/No response
EMRO	AFG	Afghanistan	Low income	66	50-79%	< 80%	AMC	Concerted support country	40099462	>= Q3	0.108939	< 25%	Yes	RI_DR_SYSTEMS_COMMENTS	In 2021, to manage COVID-19 vaccines, routine immunization and vaccination monitoring (in COVID-19 context), which of the following systems were used: Observations or comments	VACCINATION_APPOINTMENTS	Vaccination appointments, determination eligibility and scheduling	No response	ND/NR/No response
EMRO	AFG	Afghanistan	Low income	66	50-79%	< 80%	AMC	Concerted support country	40099462	>= Q3	0.108939	< 25%	Yes	RI_DR_SYSTEMS_COMMENTS	In 2021, to manage COVID-19 vaccines, routine immunization and vaccination monitoring (in COVID-19 context), which of the following systems were used: Observations or comments	AGGREGATE_SYSTEM	Aggregate system for recording and reporting vaccinations or e-Health Management Information System (HMIS)	No response	ND/NR/No response
EMRO	AFG	Afghanistan	Low income	66	50-79%	< 80%	AMC	Concerted support country	40099462	>= Q3	0.108939	< 25%	Yes	RI_DR_SYSTEMS_COMMENTS	In 2021, to manage COVID-19 vaccines, routine immunization and vaccination monitoring (in COVID-19 context), which of the following systems were used: Observations or comments	INDIVIDUAL_REPORTING	Individual registration and reporting	No response	ND/NR/No response
EMRO	AFG	Afghanistan	Low income	66	50-79%	< 80%	AMC	Concerted support country	40099462	>= Q3	0.108939	< 25%	Yes	RI_DR_SYSTEMS_COMMENTS	In 2021, to manage COVID-19 vaccines, routine immunization and vaccination monitoring (in COVID-19 context), which of the following systems were used: Observations or comments	REMINDER_SYSTEM	System to send recall/reminders	No response	ND/NR/No response
EMRO	AFG	Afghanistan	Low income	66	50-79%	< 80%	AMC	Concerted support country	40099462	>= Q3	0.108939	< 25%	Yes	RI_DR_SYSTEMS_COMMENTS	In 2021, to manage COVID-19 vaccines, routine immunization and vaccination monitoring (in COVID-19 context), which of the following systems were used: Observations or comments	ELECTRONIC_HBR	Electronic home-based record	No response	ND/NR/No response
EMRO	AFG	Afghanistan	Low income	66	50-79%	< 80%	AMC	Concerted support country	40099462	>= Q3	0.108939	< 25%	Yes	RI_DR_SYSTEMS_COMMENTS	In 2021, to manage COVID-19 vaccines, routine immunization and vaccination monitoring (in COVID-19 context), which of the following systems were used: Observations or comments	AEFI_SURV_SYSTEM	Adverse event following immunization (AEFI) surveillance system	No response	ND/NR/No response
EMRO	AFG	Afghanistan	Low income	66	50-79%	< 80%	AMC	Concerted support country	40099462	>= Q3	0.108939	< 25%	Yes	RI_DR_SYSTEMS_COMMENTS	In 2021, to manage COVID-19 vaccines, routine immunization and vaccination monitoring (in COVID-19 context), which of the following systems were used: Observations or comments	SUPPLY_CHAIN_MGMT	Supply chain management	No response	ND/NR/No response
EMRO	AFG	Afghanistan	Low income	66	50-79%	< 80%	AMC	Concerted support country	40099462	>= Q3	0.108939	< 25%	Yes	RI_DR_ELECTRONIC_HBR_WHO	If an electronic home-based record was in place, did it follow WHO standards?			No response	ND/NR/No response
EMRO	AFG	Afghanistan	Low income	66	50-79%	< 80%	AMC	Concerted support country	40099462	>= Q3	0.108939	< 25%	Yes	RI_DR_INTRO_PLAN	Did you originally plan a vaccine introduction for 2021-2023?			No response	ND/NR/No response
EMRO	AFG	Afghanistan	Low income	66	50-79%	< 80%	AMC	Concerted support country	40099462	>= Q3	0.108939	< 25%	Yes	RI_DR_INTRO_PLAN_DELAY	If yes, are you now facing delays in plans for new vaccine introductions?
EMRO	AFG	Afghanistan	Low income	66	50-79%	< 80%	AMC	Concerted support country	40099462	>= Q3	0.108939	< 25%	Yes	RI_DR_INTRO_PLAN_DELAY_VACCINE	For which vaccine introduction(s) are you facing delays?
EMRO	AFG	Afghanistan	Low income	66	50-79%	< 80%	AMC	Concerted support country	40099462	>= Q3	0.108939	< 25%	Yes	RI_DR_INTRO_PLAN_DELAY_VACCINE_PLAN	Is the vaccine introduction(s) still planned?
EMRO	AFG	Afghanistan	Low income	66	50-79%	< 80%	AMC	Concerted support country	40099462	>= Q3	0.108939	< 25%	Yes	RI_DR_SURV_PERF	Did vaccine preventable disease surveillance such as acute flaccid paralysis (AFP) or measles surveillance performance deteriorate (i.e. non-polio AFP rate, non-measles non-rubella [NMNR] discard rate) during March 2020 to December 2021 because of COVID-19?			No response	ND/NR/No response
EMRO	AFG	Afghanistan	Low income	66	50-79%	< 80%	AMC	Concerted support country	40099462	>= Q3	0.108939	< 25%	Yes	RI_DR_SURV_PERF_MEASURES	If yes, did the country take any innovative measures in 2020-2021 to maintain or improve vaccine preventable disease surveillance performance such as for AFP or measles surveillance to mitigate such impact of COVID-19?
EMRO	AFG	Afghanistan	Low income	66	50-79%	< 80%	AMC	Concerted support country	40099462	>= Q3	0.108939	< 25%	Yes	RI_DR_OUTBREAK_RESPONSE	Was there any VPD outbreak response immunization between March 2020 to December 2021, including those at subnational levels?			No response	ND/NR/No response
EMRO	AFG	Afghanistan	Low income	66	50-79%	< 80%	AMC	Concerted support country	40099462	>= Q3	0.108939	< 25%	Yes	RI_DR_OUTBREAK_RESPONSE_DISEASE	If yes, which disease or diseases?
EMRO	AFG	Afghanistan	Low income	66	50-79%	< 80%	AMC	Concerted support country	40099462	>= Q3	0.108939	< 25%	Yes	RI_DR_CATCHUP_ASSESSMENT	Have you conducted (2020 to 2021), or are you planning to conduct (in 2022), a survey or some other form of assessment to monitor coverage among the cohorts of children likely to have been affected by the pandemic and/or to determine if they were caught-up?			No response	ND/NR/No response
EMRO	AFG	Afghanistan	Low income	66	50-79%	< 80%	AMC	Concerted support country	40099462	>= Q3	0.108939	< 25%	Yes	RI_DR_CATCHUP_ASSESSMENT_INFO	If yes, please provide more details [level (national, vs. some areas), type of assessment, date(s)]:
EMRO	AFG	Afghanistan	Low income	66	50-79%	< 80%	AMC	Concerted support country	40099462	>= Q3	0.108939	< 25%	Yes	RI_DR_DH_ADAPTATIONS	In 2021, were there any adaptations (legislation, guidelines for interoperability, partnering with private providers, etc.) needed for the governance framework used for digital health in relation to the systems used for COVID-19 vaccination and/or routine immunization in the COVID-19 context?			No response	ND/NR/No response
EMRO	AFG	Afghanistan	Low income	66	50-79%	< 80%	AMC	Concerted support country	40099462	>= Q3	0.108939	< 25%	Yes	RI_DR_DH_ADAPTATIONS_INFO	If yes, please explain:
AFRO	AGO	Angola	Lower middle income	45	< 50%	< 80%	AMC		34503774	>= Q3	0.2361	< 25%	No	RI_DR_ASSESSMENT	From March 2020 until December 2021, has any assessment/survey been carried out to understand the reasons why children may have missed or delayed a vaccine because of the COVID-19 pandemic?			No	No
AFRO	AGO	Angola	Lower middle income	45	< 50%	< 80%	AMC		34503774	>= Q3	0.2361	< 25%	No	RI_DR_ASSESSMENT_FINDINGS	If a report is not available, please briefly describe the findings:			No response	ND/NR/No response
AFRO	AGO	Angola	Lower middle income	45	< 50%	< 80%	AMC		34503774	>= Q3	0.2361	< 25%	No	RI_DR_INTERVENTIONS_ADOPTED	To minimize the impact of the COVID-19 pandemic on immunization across the life course in 2021, what kinds of additional or new interventions were adopted, are planned, or require additional support? Adopted	NO_ADDITIONAL_ACTIVITIES	Not applicable - no additional actions out of the usual activities	Not relevant	ND/NR/No response
AFRO	AGO	Angola	Lower middle income	45	< 50%	< 80%	AMC		34503774	>= Q3	0.2361	< 25%	No	RI_DR_INTERVENTIONS_ADOPTED	To minimize the impact of the COVID-19 pandemic on immunization across the life course in 2021, what kinds of additional or new interventions were adopted, are planned, or require additional support? Adopted	OTHER	Other	Not relevant	ND/NR/No response
AFRO	AGO	Angola	Lower middle income	45	< 50%	< 80%	AMC		34503774	>= Q3	0.2361	< 25%	No	RI_DR_INTERVENTIONS_ADOPTED	To minimize the impact of the COVID-19 pandemic on immunization across the life course in 2021, what kinds of additional or new interventions were adopted, are planned, or require additional support? Adopted	HF_INTERVENTIONS	Interventions at the health facility level to improve the service experience	Yes	Yes
AFRO	AGO	Angola	Lower middle income	45	< 50%	< 80%	AMC		34503774	>= Q3	0.2361	< 25%	No	RI_DR_INTERVENTIONS_ADOPTED	To minimize the impact of the COVID-19 pandemic on immunization across the life course in 2021, what kinds of additional or new interventions were adopted, are planned, or require additional support? Adopted	STOCK_DISTRIBUTION_IMPROVE	Improved stock distribution	Yes	Yes
AFRO	AGO	Angola	Lower middle income	45	< 50%	< 80%	AMC		34503774	>= Q3	0.2361	< 25%	No	RI_DR_INTERVENTIONS_ADOPTED	To minimize the impact of the COVID-19 pandemic on immunization across the life course in 2021, what kinds of additional or new interventions were adopted, are planned, or require additional support? Adopted	FIXEDSITE_SESSIONS_INCREASE	Increased fixed site sessions	Yes	Yes
AFRO	AGO	Angola	Lower middle income	45	< 50%	< 80%	AMC		34503774	>= Q3	0.2361	< 25%	No	RI_DR_INTERVENTIONS_ADOPTED	To minimize the impact of the COVID-19 pandemic on immunization across the life course in 2021, what kinds of additional or new interventions were adopted, are planned, or require additional support? Adopted	PRIVATE_PROVIDERS_ADDITIONAL	Addition of private providers	Yes	Yes
AFRO	AGO	Angola	Lower middle income	45	< 50%	< 80%	AMC		34503774	>= Q3	0.2361	< 25%	No	RI_DR_INTERVENTIONS_ADOPTED	To minimize the impact of the COVID-19 pandemic on immunization across the life course in 2021, what kinds of additional or new interventions were adopted, are planned, or require additional support? Adopted	PIRI	Periodic intensification of routine immunization (PIRI)	Yes	Yes
AFRO	AGO	Angola	Lower middle income	45	< 50%	< 80%	AMC		34503774	>= Q3	0.2361	< 25%	No	RI_DR_INTERVENTIONS_ADOPTED	To minimize the impact of the COVID-19 pandemic on immunization across the life course in 2021, what kinds of additional or new interventions were adopted, are planned, or require additional support? Adopted	OUTREACH_SESSIONS_INCREASE	Increased outreach sessions	Yes	Yes
AFRO	AGO	Angola	Lower middle income	45	< 50%	< 80%	AMC		34503774	>= Q3	0.2361	< 25%	No	RI_DR_INTERVENTIONS_ADOPTED	To minimize the impact of the COVID-19 pandemic on immunization across the life course in 2021, what kinds of additional or new interventions were adopted, are planned, or require additional support? Adopted	TARGETED_BEHAVIOURAL_INTERVENTIONS	Behavioural interventions directly targeted at the parent/caregiver or vaccine recipient	Yes	Yes
AFRO	AGO	Angola	Lower middle income	45	< 50%	< 80%	AMC		34503774	>= Q3	0.2361	< 25%	No	RI_DR_INTERVENTIONS_ADOPTED	To minimize the impact of the COVID-19 pandemic on immunization across the life course in 2021, what kinds of additional or new interventions were adopted, are planned, or require additional support? Adopted	COMMUNITY_ENGAGEMENT	Community engagement	Yes	Yes
AFRO	AGO	Angola	Lower middle income	45	< 50%	< 80%	AMC		34503774	>= Q3	0.2361	< 25%	No	RI_DR_INTERVENTIONS_ADOPTED	To minimize the impact of the COVID-19 pandemic on immunization across the life course in 2021, what kinds of additional or new interventions were adopted, are planned, or require additional support? Adopted	HR_SERVICEDELIVERY_INCREASE	Increased human resources at service delivery level	Yes	Yes
AFRO	AGO	Angola	Lower middle income	45	< 50%	< 80%	AMC		34503774	>= Q3	0.2361	< 25%	No	RI_DR_INTERVENTIONS_ADOPTED	To minimize the impact of the COVID-19 pandemic on immunization across the life course in 2021, what kinds of additional or new interventions were adopted, are planned, or require additional support? Adopted	MICRO_CATCHUP_UPDATE	Update microplanning for catch-up vaccination	Yes	Yes
AFRO	AGO	Angola	Lower middle income	45	< 50%	< 80%	AMC		34503774	>= Q3	0.2361	< 25%	No	RI_DR_INTERVENTIONS_ADOPTED	To minimize the impact of the COVID-19 pandemic on immunization across the life course in 2021, what kinds of additional or new interventions were adopted, are planned, or require additional support? Adopted	COMMUNICATION_PROMOTION	Communications to promote vaccination or target defaulters	Yes	Yes
AFRO	AGO	Angola	Lower middle income	45	< 50%	< 80%	AMC		34503774	>= Q3	0.2361	< 25%	No	RI_DR_INTERVENTIONS_ADOPTED	To minimize the impact of the COVID-19 pandemic on immunization across the life course in 2021, what kinds of additional or new interventions were adopted, are planned, or require additional support? Adopted	HR_PLAN_NATIONAL_INCREASE	Increased human resources for planning/management at national level	Yes	Yes
AFRO	AGO	Angola	Lower middle income	45	< 50%	< 80%	AMC		34503774	>= Q3	0.2361	< 25%	No	RI_DR_INTERVENTIONS_ADOPTED	To minimize the impact of the COVID-19 pandemic on immunization across the life course in 2021, what kinds of additional or new interventions were adopted, are planned, or require additional support? Adopted	RI_FINANCING_INCREASE	Increased financing for the routine immunization programme	Yes	Yes
AFRO	AGO	Angola	Lower middle income	45	< 50%	< 80%	AMC		34503774	>= Q3	0.2361	< 25%	No	RI_DR_INTERVENTIONS_ADOPTED	To minimize the impact of the COVID-19 pandemic on immunization across the life course in 2021, what kinds of additional or new interventions were adopted, are planned, or require additional support? Adopted	PRIVATE_PROVIDERS_STRENGTHENED	Strengthened existing use of private providers	Yes	Yes
AFRO	AGO	Angola	Lower middle income	45	< 50%	< 80%	AMC		34503774	>= Q3	0.2361	< 25%	No	RI_DR_INTERVENTIONS_ADOPTED	To minimize the impact of the COVID-19 pandemic on immunization across the life course in 2021, what kinds of additional or new interventions were adopted, are planned, or require additional support? Adopted	HR_PLAN_SUBNATIONAL_INCREASE	Increased human resources for planning/management at subnational level	Yes	Yes
AFRO	AGO	Angola	Lower middle income	45	< 50%	< 80%	AMC		34503774	>= Q3	0.2361	< 25%	No	RI_DR_INTERVENTIONS_ADOPTED	To minimize the impact of the COVID-19 pandemic on immunization across the life course in 2021, what kinds of additional or new interventions were adopted, are planned, or require additional support? Adopted	COLD_CHAIN_IMPROVE	Cold chain improvements	Yes	Yes
AFRO	AGO	Angola	Lower middle income	45	< 50%	< 80%	AMC		34503774	>= Q3	0.2361	< 25%	No	RI_DR_INTERVENTIONS_ADOPTED	To minimize the impact of the COVID-19 pandemic on immunization across the life course in 2021, what kinds of additional or new interventions were adopted, are planned, or require additional support? Adopted	DRIVETHROUGH_POSTS	Use of drive-through vaccination posts	No	No
AFRO	AGO	Angola	Lower middle income	45	< 50%	< 80%	AMC		34503774	>= Q3	0.2361	< 25%	No	RI_DR_INTERVENTIONS_ADOPTED	To minimize the impact of the COVID-19 pandemic on immunization across the life course in 2021, what kinds of additional or new interventions were adopted, are planned, or require additional support? Adopted	POLICY_CHANGE_CATCHUP	Policy change to facilitate catch-up of missed children	No	No
AFRO	AGO	Angola	Lower middle income	45	< 50%	< 80%	AMC		34503774	>= Q3	0.2361	< 25%	No	RI_DR_INTERVENTIONS_ADOPTED	To minimize the impact of the COVID-19 pandemic on immunization across the life course in 2021, what kinds of additional or new interventions were adopted, are planned, or require additional support? Adopted	INTEGRATION_COVID19_RI	Integrating COVID-19 vaccination opportunities with routine immunization	No	No
AFRO	AGO	Angola	Lower middle income	45	< 50%	< 80%	AMC		34503774	>= Q3	0.2361	< 25%	No	RI_DR_INTERVENTIONS_PLANNED	To minimize the impact of the COVID-19 pandemic on immunization across the life course in 2021, what kinds of additional or new interventions were adopted, are planned, or require additional support? Planned	NO_ADDITIONAL_ACTIVITIES	Not applicable - no additional actions out of the usual activities	Not relevant	ND/NR/No response
AFRO	AGO	Angola	Lower middle income	45	< 50%	< 80%	AMC		34503774	>= Q3	0.2361	< 25%	No	RI_DR_INTERVENTIONS_PLANNED	To minimize the impact of the COVID-19 pandemic on immunization across the life course in 2021, what kinds of additional or new interventions were adopted, are planned, or require additional support? Planned	OTHER	Other	Not relevant	ND/NR/No response
AFRO	AGO	Angola	Lower middle income	45	< 50%	< 80%	AMC		34503774	>= Q3	0.2361	< 25%	No	RI_DR_INTERVENTIONS_PLANNED	To minimize the impact of the COVID-19 pandemic on immunization across the life course in 2021, what kinds of additional or new interventions were adopted, are planned, or require additional support? Planned	HF_INTERVENTIONS	Interventions at the health facility level to improve the service experience	Yes	Yes
AFRO	AGO	Angola	Lower middle income	45	< 50%	< 80%	AMC		34503774	>= Q3	0.2361	< 25%	No	RI_DR_INTERVENTIONS_PLANNED	To minimize the impact of the COVID-19 pandemic on immunization across the life course in 2021, what kinds of additional or new interventions were adopted, are planned, or require additional support? Planned	STOCK_DISTRIBUTION_IMPROVE	Improved stock distribution	Yes	Yes
AFRO	AGO	Angola	Lower middle income	45	< 50%	< 80%	AMC		34503774	>= Q3	0.2361	< 25%	No	RI_DR_INTERVENTIONS_PLANNED	To minimize the impact of the COVID-19 pandemic on immunization across the life course in 2021, what kinds of additional or new interventions were adopted, are planned, or require additional support? Planned	FIXEDSITE_SESSIONS_INCREASE	Increased fixed site sessions	Yes	Yes
AFRO	AGO	Angola	Lower middle income	45	< 50%	< 80%	AMC		34503774	>= Q3	0.2361	< 25%	No	RI_DR_INTERVENTIONS_PLANNED	To minimize the impact of the COVID-19 pandemic on immunization across the life course in 2021, what kinds of additional or new interventions were adopted, are planned, or require additional support? Planned	PRIVATE_PROVIDERS_ADDITIONAL	Addition of private providers	Yes	Yes
AFRO	AGO	Angola	Lower middle income	45	< 50%	< 80%	AMC		34503774	>= Q3	0.2361	< 25%	No	RI_DR_INTERVENTIONS_PLANNED	To minimize the impact of the COVID-19 pandemic on immunization across the life course in 2021, what kinds of additional or new interventions were adopted, are planned, or require additional support? Planned	PIRI	Periodic intensification of routine immunization (PIRI)	Yes	Yes
AFRO	AGO	Angola	Lower middle income	45	< 50%	< 80%	AMC		34503774	>= Q3	0.2361	< 25%	No	RI_DR_INTERVENTIONS_PLANNED	To minimize the impact of the COVID-19 pandemic on immunization across the life course in 2021, what kinds of additional or new interventions were adopted, are planned, or require additional support? Planned	OUTREACH_SESSIONS_INCREASE	Increased outreach sessions	Yes	Yes
AFRO	AGO	Angola	Lower middle income	45	< 50%	< 80%	AMC		34503774	>= Q3	0.2361	< 25%	No	RI_DR_INTERVENTIONS_PLANNED	To minimize the impact of the COVID-19 pandemic on immunization across the life course in 2021, what kinds of additional or new interventions were adopted, are planned, or require additional support? Planned	TARGETED_BEHAVIOURAL_INTERVENTIONS	Behavioural interventions directly targeted at the parent/caregiver or vaccine recipient	Yes	Yes
AFRO	AGO	Angola	Lower middle income	45	< 50%	< 80%	AMC		34503774	>= Q3	0.2361	< 25%	No	RI_DR_INTERVENTIONS_PLANNED	To minimize the impact of the COVID-19 pandemic on immunization across the life course in 2021, what kinds of additional or new interventions were adopted, are planned, or require additional support? Planned	COMMUNITY_ENGAGEMENT	Community engagement	Yes	Yes
AFRO	AGO	Angola	Lower middle income	45	< 50%	< 80%	AMC		34503774	>= Q3	0.2361	< 25%	No	RI_DR_INTERVENTIONS_PLANNED	To minimize the impact of the COVID-19 pandemic on immunization across the life course in 2021, what kinds of additional or new interventions were adopted, are planned, or require additional support? Planned	HR_SERVICEDELIVERY_INCREASE	Increased human resources at service delivery level	Yes	Yes
AFRO	AGO	Angola	Lower middle income	45	< 50%	< 80%	AMC		34503774	>= Q3	0.2361	< 25%	No	RI_DR_INTERVENTIONS_PLANNED	To minimize the impact of the COVID-19 pandemic on immunization across the life course in 2021, what kinds of additional or new interventions were adopted, are planned, or require additional support? Planned	MICRO_CATCHUP_UPDATE	Update microplanning for catch-up vaccination	Yes	Yes
AFRO	AGO	Angola	Lower middle income	45	< 50%	< 80%	AMC		34503774	>= Q3	0.2361	< 25%	No	RI_DR_INTERVENTIONS_PLANNED	To minimize the impact of the COVID-19 pandemic on immunization across the life course in 2021, what kinds of additional or new interventions were adopted, are planned, or require additional support? Planned	COMMUNICATION_PROMOTION	Communications to promote vaccination or target defaulters	Yes	Yes
AFRO	AGO	Angola	Lower middle income	45	< 50%	< 80%	AMC		34503774	>= Q3	0.2361	< 25%	No	RI_DR_INTERVENTIONS_PLANNED	To minimize the impact of the COVID-19 pandemic on immunization across the life course in 2021, what kinds of additional or new interventions were adopted, are planned, or require additional support? Planned	HR_PLAN_NATIONAL_INCREASE	Increased human resources for planning/management at national level	Yes	Yes
AFRO	AGO	Angola	Lower middle income	45	< 50%	< 80%	AMC		34503774	>= Q3	0.2361	< 25%	No	RI_DR_INTERVENTIONS_PLANNED	To minimize the impact of the COVID-19 pandemic on immunization across the life course in 2021, what kinds of additional or new interventions were adopted, are planned, or require additional support? Planned	RI_FINANCING_INCREASE	Increased financing for the routine immunization programme	Yes	Yes
AFRO	AGO	Angola	Lower middle income	45	< 50%	< 80%	AMC		34503774	>= Q3	0.2361	< 25%	No	RI_DR_INTERVENTIONS_PLANNED	To minimize the impact of the COVID-19 pandemic on immunization across the life course in 2021, what kinds of additional or new interventions were adopted, are planned, or require additional support? Planned	PRIVATE_PROVIDERS_STRENGTHENED	Strengthened existing use of private providers	Yes	Yes
AFRO	AGO	Angola	Lower middle income	45	< 50%	< 80%	AMC		34503774	>= Q3	0.2361	< 25%	No	RI_DR_INTERVENTIONS_PLANNED	To minimize the impact of the COVID-19 pandemic on immunization across the life course in 2021, what kinds of additional or new interventions were adopted, are planned, or require additional support? Planned	HR_PLAN_SUBNATIONAL_INCREASE	Increased human resources for planning/management at subnational level	Yes	Yes
AFRO	AGO	Angola	Lower middle income	45	< 50%	< 80%	AMC		34503774	>= Q3	0.2361	< 25%	No	RI_DR_INTERVENTIONS_PLANNED	To minimize the impact of the COVID-19 pandemic on immunization across the life course in 2021, what kinds of additional or new interventions were adopted, are planned, or require additional support? Planned	COLD_CHAIN_IMPROVE	Cold chain improvements	Yes	Yes
AFRO	AGO	Angola	Lower middle income	45	< 50%	< 80%	AMC		34503774	>= Q3	0.2361	< 25%	No	RI_DR_INTERVENTIONS_PLANNED	To minimize the impact of the COVID-19 pandemic on immunization across the life course in 2021, what kinds of additional or new interventions were adopted, are planned, or require additional support? Planned	DRIVETHROUGH_POSTS	Use of drive-through vaccination posts	No	No
AFRO	AGO	Angola	Lower middle income	45	< 50%	< 80%	AMC		34503774	>= Q3	0.2361	< 25%	No	RI_DR_INTERVENTIONS_PLANNED	To minimize the impact of the COVID-19 pandemic on immunization across the life course in 2021, what kinds of additional or new interventions were adopted, are planned, or require additional support? Planned	POLICY_CHANGE_CATCHUP	Policy change to facilitate catch-up of missed children	No	No
AFRO	AGO	Angola	Lower middle income	45	< 50%	< 80%	AMC		34503774	>= Q3	0.2361	< 25%	No	RI_DR_INTERVENTIONS_PLANNED	To minimize the impact of the COVID-19 pandemic on immunization across the life course in 2021, what kinds of additional or new interventions were adopted, are planned, or require additional support? Planned	INTEGRATION_COVID19_RI	Integrating COVID-19 vaccination opportunities with routine immunization	No	No
AFRO	AGO	Angola	Lower middle income	45	< 50%	< 80%	AMC		34503774	>= Q3	0.2361	< 25%	No	RI_DR_INTERVENTIONS_SUPPORT	To minimize the impact of the COVID-19 pandemic on immunization across the life course in 2021, what kinds of additional or new interventions were adopted, are planned, or require additional support? Require additional support	NO_ADDITIONAL_ACTIVITIES	Not applicable - no additional actions out of the usual activities	Not relevant	ND/NR/No response
AFRO	AGO	Angola	Lower middle income	45	< 50%	< 80%	AMC		34503774	>= Q3	0.2361	< 25%	No	RI_DR_INTERVENTIONS_SUPPORT	To minimize the impact of the COVID-19 pandemic on immunization across the life course in 2021, what kinds of additional or new interventions were adopted, are planned, or require additional support? Require additional support	OTHER	Other	Not relevant	ND/NR/No response
AFRO	AGO	Angola	Lower middle income	45	< 50%	< 80%	AMC		34503774	>= Q3	0.2361	< 25%	No	RI_DR_INTERVENTIONS_SUPPORT	To minimize the impact of the COVID-19 pandemic on immunization across the life course in 2021, what kinds of additional or new interventions were adopted, are planned, or require additional support? Require additional support	HF_INTERVENTIONS	Interventions at the health facility level to improve the service experience	Yes	Yes
AFRO	AGO	Angola	Lower middle income	45	< 50%	< 80%	AMC		34503774	>= Q3	0.2361	< 25%	No	RI_DR_INTERVENTIONS_SUPPORT	To minimize the impact of the COVID-19 pandemic on immunization across the life course in 2021, what kinds of additional or new interventions were adopted, are planned, or require additional support? Require additional support	STOCK_DISTRIBUTION_IMPROVE	Improved stock distribution	Yes	Yes
AFRO	AGO	Angola	Lower middle income	45	< 50%	< 80%	AMC		34503774	>= Q3	0.2361	< 25%	No	RI_DR_INTERVENTIONS_SUPPORT	To minimize the impact of the COVID-19 pandemic on immunization across the life course in 2021, what kinds of additional or new interventions were adopted, are planned, or require additional support? Require additional support	FIXEDSITE_SESSIONS_INCREASE	Increased fixed site sessions	Yes	Yes
AFRO	AGO	Angola	Lower middle income	45	< 50%	< 80%	AMC		34503774	>= Q3	0.2361	< 25%	No	RI_DR_INTERVENTIONS_SUPPORT	To minimize the impact of the COVID-19 pandemic on immunization across the life course in 2021, what kinds of additional or new interventions were adopted, are planned, or require additional support? Require additional support	PRIVATE_PROVIDERS_ADDITIONAL	Addition of private providers	Yes	Yes
AFRO	AGO	Angola	Lower middle income	45	< 50%	< 80%	AMC		34503774	>= Q3	0.2361	< 25%	No	RI_DR_INTERVENTIONS_SUPPORT	To minimize the impact of the COVID-19 pandemic on immunization across the life course in 2021, what kinds of additional or new interventions were adopted, are planned, or require additional support? Require additional support	PIRI	Periodic intensification of routine immunization (PIRI)	Yes	Yes
AFRO	AGO	Angola	Lower middle income	45	< 50%	< 80%	AMC		34503774	>= Q3	0.2361	< 25%	No	RI_DR_INTERVENTIONS_SUPPORT	To minimize the impact of the COVID-19 pandemic on immunization across the life course in 2021, what kinds of additional or new interventions were adopted, are planned, or require additional support? Require additional support	OUTREACH_SESSIONS_INCREASE	Increased outreach sessions	Yes	Yes
AFRO	AGO	Angola	Lower middle income	45	< 50%	< 80%	AMC		34503774	>= Q3	0.2361	< 25%	No	RI_DR_INTERVENTIONS_SUPPORT	To minimize the impact of the COVID-19 pandemic on immunization across the life course in 2021, what kinds of additional or new interventions were adopted, are planned, or require additional support? Require additional support	TARGETED_BEHAVIOURAL_INTERVENTIONS	Behavioural interventions directly targeted at the parent/caregiver or vaccine recipient	Yes	Yes
AFRO	AGO	Angola	Lower middle income	45	< 50%	< 80%	AMC		34503774	>= Q3	0.2361	< 25%	No	RI_DR_INTERVENTIONS_SUPPORT	To minimize the impact of the COVID-19 pandemic on immunization across the life course in 2021, what kinds of additional or new interventions were adopted, are planned, or require additional support? Require additional support	COMMUNITY_ENGAGEMENT	Community engagement	Yes	Yes
AFRO	AGO	Angola	Lower middle income	45	< 50%	< 80%	AMC		34503774	>= Q3	0.2361	< 25%	No	RI_DR_INTERVENTIONS_SUPPORT	To minimize the impact of the COVID-19 pandemic on immunization across the life course in 2021, what kinds of additional or new interventions were adopted, are planned, or require additional support? Require additional support	HR_SERVICEDELIVERY_INCREASE	Increased human resources at service delivery level	Yes	Yes
AFRO	AGO	Angola	Lower middle income	45	< 50%	< 80%	AMC		34503774	>= Q3	0.2361	< 25%	No	RI_DR_INTERVENTIONS_SUPPORT	To minimize the impact of the COVID-19 pandemic on immunization across the life course in 2021, what kinds of additional or new interventions were adopted, are planned, or require additional support? Require additional support	MICRO_CATCHUP_UPDATE	Update microplanning for catch-up vaccination	Yes	Yes
AFRO	AGO	Angola	Lower middle income	45	< 50%	< 80%	AMC		34503774	>= Q3	0.2361	< 25%	No	RI_DR_INTERVENTIONS_SUPPORT	To minimize the impact of the COVID-19 pandemic on immunization across the life course in 2021, what kinds of additional or new interventions were adopted, are planned, or require additional support? Require additional support	COMMUNICATION_PROMOTION	Communications to promote vaccination or target defaulters	Yes	Yes
AFRO	AGO	Angola	Lower middle income	45	< 50%	< 80%	AMC		34503774	>= Q3	0.2361	< 25%	No	RI_DR_INTERVENTIONS_SUPPORT	To minimize the impact of the COVID-19 pandemic on immunization across the life course in 2021, what kinds of additional or new interventions were adopted, are planned, or require additional support? Require additional support	HR_PLAN_NATIONAL_INCREASE	Increased human resources for planning/management at national level	Yes	Yes
AFRO	AGO	Angola	Lower middle income	45	< 50%	< 80%	AMC		34503774	>= Q3	0.2361	< 25%	No	RI_DR_INTERVENTIONS_SUPPORT	To minimize the impact of the COVID-19 pandemic on immunization across the life course in 2021, what kinds of additional or new interventions were adopted, are planned, or require additional support? Require additional support	RI_FINANCING_INCREASE	Increased financing for the routine immunization programme	Yes	Yes
AFRO	AGO	Angola	Lower middle income	45	< 50%	< 80%	AMC		34503774	>= Q3	0.2361	< 25%	No	RI_DR_INTERVENTIONS_SUPPORT	To minimize the impact of the COVID-19 pandemic on immunization across the life course in 2021, what kinds of additional or new interventions were adopted, are planned, or require additional support? Require additional support	PRIVATE_PROVIDERS_STRENGTHENED	Strengthened existing use of private providers	Yes	Yes
AFRO	AGO	Angola	Lower middle income	45	< 50%	< 80%	AMC		34503774	>= Q3	0.2361	< 25%	No	RI_DR_INTERVENTIONS_SUPPORT	To minimize the impact of the COVID-19 pandemic on immunization across the life course in 2021, what kinds of additional or new interventions were adopted, are planned, or require additional support? Require additional support	HR_PLAN_SUBNATIONAL_INCREASE	Increased human resources for planning/management at subnational level	Yes	Yes
AFRO	AGO	Angola	Lower middle income	45	< 50%	< 80%	AMC		34503774	>= Q3	0.2361	< 25%	No	RI_DR_INTERVENTIONS_SUPPORT	To minimize the impact of the COVID-19 pandemic on immunization across the life course in 2021, what kinds of additional or new interventions were adopted, are planned, or require additional support? Require additional support	COLD_CHAIN_IMPROVE	Cold chain improvements	Yes	Yes
AFRO	AGO	Angola	Lower middle income	45	< 50%	< 80%	AMC		34503774	>= Q3	0.2361	< 25%	No	RI_DR_INTERVENTIONS_SUPPORT	To minimize the impact of the COVID-19 pandemic on immunization across the life course in 2021, what kinds of additional or new interventions were adopted, are planned, or require additional support? Require additional support	DRIVETHROUGH_POSTS	Use of drive-through vaccination posts	No	No
AFRO	AGO	Angola	Lower middle income	45	< 50%	< 80%	AMC		34503774	>= Q3	0.2361	< 25%	No	RI_DR_INTERVENTIONS_SUPPORT	To minimize the impact of the COVID-19 pandemic on immunization across the life course in 2021, what kinds of additional or new interventions were adopted, are planned, or require additional support? Require additional support	POLICY_CHANGE_CATCHUP	Policy change to facilitate catch-up of missed children	No	No
AFRO	AGO	Angola	Lower middle income	45	< 50%	< 80%	AMC		34503774	>= Q3	0.2361	< 25%	No	RI_DR_INTERVENTIONS_SUPPORT	To minimize the impact of the COVID-19 pandemic on immunization across the life course in 2021, what kinds of additional or new interventions were adopted, are planned, or require additional support? Require additional support	INTEGRATION_COVID19_RI	Integrating COVID-19 vaccination opportunities with routine immunization	No	No
AFRO	AGO	Angola	Lower middle income	45	< 50%	< 80%	AMC		34503774	>= Q3	0.2361	< 25%	No	RI_DR_INTERVENTIONS_OTHER_INFO	Please describe any other interventions briefly, including any new approaches not covered in the list above:			Not relevant	ND/NR/No response
AFRO	AGO	Angola	Lower middle income	45	< 50%	< 80%	AMC		34503774	>= Q3	0.2361	< 25%	No	RI_DR_PROGRAMME_FUNDING	Do you anticipate a decline in overall funding for your routine immunization programme in 2022-2023 (including domestic financing and any external aid) because of the impact of COVID-19 pandemic or because of COVID-19 vaccination roll-out?			No	No
AFRO	AGO	Angola	Lower middle income	45	< 50%	< 80%	AMC		34503774	>= Q3	0.2361	< 25%	No	RI_DR_PROGRAMME_SUPPLY	Was your programme in 2021 affected by global supply-related issues?			No	No
AFRO	AGO	Angola	Lower middle income	45	< 50%	< 80%	AMC		34503774	>= Q3	0.2361	< 25%	No	RI_DR_PRORAMME_SUPPLY_VACCINES	Vaccines			No response	ND/NR/No response
AFRO	AGO	Angola	Lower middle income	45	< 50%	< 80%	AMC		34503774	>= Q3	0.2361	< 25%	No	RI_DR_PROGRAMME_SUPPLY_VACCINES_LIST	If yes, which supply items: Which vaccines?			No response	ND/NR/No response
AFRO	AGO	Angola	Lower middle income	45	< 50%	< 80%	AMC		34503774	>= Q3	0.2361	< 25%	No	RI_DR_PROGRAMME_SUPPLY_SYRINGES	Syringes			No response	ND/NR/No response
AFRO	AGO	Angola	Lower middle income	45	< 50%	< 80%	AMC		34503774	>= Q3	0.2361	< 25%	No	RI_DR_PROGRAMME_SUPPLY_OTHER	Other			No response	ND/NR/No response
AFRO	AGO	Angola	Lower middle income	45	< 50%	< 80%	AMC		34503774	>= Q3	0.2361	< 25%	No	RI_DR_PROGRAMME_SUPPLY_OTHER_LIST	If yes, which supply items: Please describe:			No response	ND/NR/No response
AFRO	AGO	Angola	Lower middle income	45	< 50%	< 80%	AMC		34503774	>= Q3	0.2361	< 25%	No	RI_DR_SURV_INTERVENTIONS_TRAINING	Training/orientation			Yes	Yes
AFRO	AGO	Angola	Lower middle income	45	< 50%	< 80%	AMC		34503774	>= Q3	0.2361	< 25%	No	RI_DR_SURV_INTERVENTIONS_CASESEARCH	Case search			Yes	Yes
AFRO	AGO	Angola	Lower middle income	45	< 50%	< 80%	AMC		34503774	>= Q3	0.2361	< 25%	No	RI_DR_SURV_INTERVENTIONS_CASEINVESTIGATION	Case investigation			Yes	Yes
AFRO	AGO	Angola	Lower middle income	45	< 50%	< 80%	AMC		34503774	>= Q3	0.2361	< 25%	No	RI_DR_SURV_INTERVENTIONS_SAMPLETRANSPORT	Sample transportation to labs			No	No
AFRO	AGO	Angola	Lower middle income	45	< 50%	< 80%	AMC		34503774	>= Q3	0.2361	< 25%	No	RI_DR_SURV_INTERVENTIONS_LABINVESTIGATION	Lab investigation			No	No
AFRO	AGO	Angola	Lower middle income	45	< 50%	< 80%	AMC		34503774	>= Q3	0.2361	< 25%	No	RI_DR_SURV_INTERVENTIONS_OUTBREAK	Outbreak investigation and response			Yes	Yes
AFRO	AGO	Angola	Lower middle income	45	< 50%	< 80%	AMC		34503774	>= Q3	0.2361	< 25%	No	RI_DR_SURV_INTERVENTIONS_OTHER	Other			Not relevant	ND/NR/No response
AFRO	AGO	Angola	Lower middle income	45	< 50%	< 80%	AMC		34503774	>= Q3	0.2361	< 25%	No	RI_DR_SURV_INTERVENTIONS_OTHER_INFO	Please mark all domains that were addressed by interventions: If other, please describe:			No response	ND/NR/No response
AFRO	AGO	Angola	Lower middle income	45	< 50%	< 80%	AMC		34503774	>= Q3	0.2361	< 25%	No	RI_DR_SURV_INTERVENTIONS_INFO	Please mark all domains that were addressed by interventions: Please add a short description (max 50 words) of the innovations that you implemented:			Not relevant	ND/NR/No response
AFRO	AGO	Angola	Lower middle income	45	< 50%	< 80%	AMC		34503774	>= Q3	0.2361	< 25%	No	RI_DR_SYSTEMS_ELECTRIC_INPLACE	Electronic system already in place and adapted to COVID-19	VACCINATION_APPOINTMENTS	Vaccination appointments, determination eligibility and scheduling	Yes	Yes
AFRO	AGO	Angola	Lower middle income	45	< 50%	< 80%	AMC		34503774	>= Q3	0.2361	< 25%	No	RI_DR_SYSTEMS_ELECTRIC_INPLACE	Electronic system already in place and adapted to COVID-19	AEFI_SURV_SYSTEM	Adverse event following immunization (AEFI) surveillance system	Yes	Yes
AFRO	AGO	Angola	Lower middle income	45	< 50%	< 80%	AMC		34503774	>= Q3	0.2361	< 25%	No	RI_DR_SYSTEMS_ELECTRIC_INPLACE	Electronic system already in place and adapted to COVID-19	SUPPLY_CHAIN_MGMT	Supply chain management	Yes	Yes
AFRO	AGO	Angola	Lower middle income	45	< 50%	< 80%	AMC		34503774	>= Q3	0.2361	< 25%	No	RI_DR_SYSTEMS_ELECTRIC_INPLACE	Electronic system already in place and adapted to COVID-19	INDIVIDUAL_REPORTING	Individual registration and reporting	Not relevant	ND/NR/No response
AFRO	AGO	Angola	Lower middle income	45	< 50%	< 80%	AMC		34503774	>= Q3	0.2361	< 25%	No	RI_DR_SYSTEMS_ELECTRIC_INPLACE	Electronic system already in place and adapted to COVID-19	REMINDER_SYSTEM	System to send recall/reminders	Yes	Yes
AFRO	AGO	Angola	Lower middle income	45	< 50%	< 80%	AMC		34503774	>= Q3	0.2361	< 25%	No	RI_DR_SYSTEMS_ELECTRIC_INPLACE	Electronic system already in place and adapted to COVID-19	AGGREGATE_SYSTEM	Aggregate system for recording and reporting vaccinations or e-Health Management Information System (HMIS)	Not relevant	ND/NR/No response
AFRO	AGO	Angola	Lower middle income	45	< 50%	< 80%	AMC		34503774	>= Q3	0.2361	< 25%	No	RI_DR_SYSTEMS_ELECTRIC_INPLACE	Electronic system already in place and adapted to COVID-19	ELECTRONIC_HBR	Electronic home-based record	Not relevant	ND/NR/No response
AFRO	AGO	Angola	Lower middle income	45	< 50%	< 80%	AMC		34503774	>= Q3	0.2361	< 25%	No	RI_DR_SYSTEMS_NEWCOVID19	New system developed for COVID-19 vaccines only	VACCINATION_APPOINTMENTS	Vaccination appointments, determination eligibility and scheduling	Not relevant	ND/NR/No response
AFRO	AGO	Angola	Lower middle income	45	< 50%	< 80%	AMC		34503774	>= Q3	0.2361	< 25%	No	RI_DR_SYSTEMS_NEWCOVID19	New system developed for COVID-19 vaccines only	AEFI_SURV_SYSTEM	Adverse event following immunization (AEFI) surveillance system	Not relevant	ND/NR/No response
AFRO	AGO	Angola	Lower middle income	45	< 50%	< 80%	AMC		34503774	>= Q3	0.2361	< 25%	No	RI_DR_SYSTEMS_NEWCOVID19	New system developed for COVID-19 vaccines only	SUPPLY_CHAIN_MGMT	Supply chain management	Not relevant	ND/NR/No response
AFRO	AGO	Angola	Lower middle income	45	< 50%	< 80%	AMC		34503774	>= Q3	0.2361	< 25%	No	RI_DR_SYSTEMS_NEWCOVID19	New system developed for COVID-19 vaccines only	INDIVIDUAL_REPORTING	Individual registration and reporting	Yes	Yes
AFRO	AGO	Angola	Lower middle income	45	< 50%	< 80%	AMC		34503774	>= Q3	0.2361	< 25%	No	RI_DR_SYSTEMS_NEWCOVID19	New system developed for COVID-19 vaccines only	REMINDER_SYSTEM	System to send recall/reminders	Yes	Yes
AFRO	AGO	Angola	Lower middle income	45	< 50%	< 80%	AMC		34503774	>= Q3	0.2361	< 25%	No	RI_DR_SYSTEMS_NEWCOVID19	New system developed for COVID-19 vaccines only	AGGREGATE_SYSTEM	Aggregate system for recording and reporting vaccinations or e-Health Management Information System (HMIS)	Yes	Yes
AFRO	AGO	Angola	Lower middle income	45	< 50%	< 80%	AMC		34503774	>= Q3	0.2361	< 25%	No	RI_DR_SYSTEMS_NEWCOVID19	New system developed for COVID-19 vaccines only	ELECTRONIC_HBR	Electronic home-based record	Yes	Yes
AFRO	AGO	Angola	Lower middle income	45	< 50%	< 80%	AMC		34503774	>= Q3	0.2361	< 25%	No	RI_DR_SYSTEMS_NEWALL	New system developed for COVID-19 vaccines and is/will be expanded to other routine vaccines	VACCINATION_APPOINTMENTS	Vaccination appointments, determination eligibility and scheduling	Not relevant	ND/NR/No response
AFRO	AGO	Angola	Lower middle income	45	< 50%	< 80%	AMC		34503774	>= Q3	0.2361	< 25%	No	RI_DR_SYSTEMS_NEWALL	New system developed for COVID-19 vaccines and is/will be expanded to other routine vaccines	AEFI_SURV_SYSTEM	Adverse event following immunization (AEFI) surveillance system	Not relevant	ND/NR/No response
AFRO	AGO	Angola	Lower middle income	45	< 50%	< 80%	AMC		34503774	>= Q3	0.2361	< 25%	No	RI_DR_SYSTEMS_NEWALL	New system developed for COVID-19 vaccines and is/will be expanded to other routine vaccines	SUPPLY_CHAIN_MGMT	Supply chain management	Not relevant	ND/NR/No response
AFRO	AGO	Angola	Lower middle income	45	< 50%	< 80%	AMC		34503774	>= Q3	0.2361	< 25%	No	RI_DR_SYSTEMS_NEWALL	New system developed for COVID-19 vaccines and is/will be expanded to other routine vaccines	INDIVIDUAL_REPORTING	Individual registration and reporting	Yes	Yes
AFRO	AGO	Angola	Lower middle income	45	< 50%	< 80%	AMC		34503774	>= Q3	0.2361	< 25%	No	RI_DR_SYSTEMS_NEWALL	New system developed for COVID-19 vaccines and is/will be expanded to other routine vaccines	REMINDER_SYSTEM	System to send recall/reminders	No response	ND/NR/No response
AFRO	AGO	Angola	Lower middle income	45	< 50%	< 80%	AMC		34503774	>= Q3	0.2361	< 25%	No	RI_DR_SYSTEMS_NEWALL	New system developed for COVID-19 vaccines and is/will be expanded to other routine vaccines	AGGREGATE_SYSTEM	Aggregate system for recording and reporting vaccinations or e-Health Management Information System (HMIS)	Yes	Yes
AFRO	AGO	Angola	Lower middle income	45	< 50%	< 80%	AMC		34503774	>= Q3	0.2361	< 25%	No	RI_DR_SYSTEMS_NEWALL	New system developed for COVID-19 vaccines and is/will be expanded to other routine vaccines	ELECTRONIC_HBR	Electronic home-based record	Yes	Yes
AFRO	AGO	Angola	Lower middle income	45	< 50%	< 80%	AMC		34503774	>= Q3	0.2361	< 25%	No	RI_DR_SYSTEMS_ELECTRIC_NO	Electronic system not in place	VACCINATION_APPOINTMENTS	Vaccination appointments, determination eligibility and scheduling	Not relevant	ND/NR/No response
AFRO	AGO	Angola	Lower middle income	45	< 50%	< 80%	AMC		34503774	>= Q3	0.2361	< 25%	No	RI_DR_SYSTEMS_ELECTRIC_NO	Electronic system not in place	AEFI_SURV_SYSTEM	Adverse event following immunization (AEFI) surveillance system	Not relevant	ND/NR/No response
AFRO	AGO	Angola	Lower middle income	45	< 50%	< 80%	AMC		34503774	>= Q3	0.2361	< 25%	No	RI_DR_SYSTEMS_ELECTRIC_NO	Electronic system not in place	SUPPLY_CHAIN_MGMT	Supply chain management	Not relevant	ND/NR/No response
AFRO	AGO	Angola	Lower middle income	45	< 50%	< 80%	AMC		34503774	>= Q3	0.2361	< 25%	No	RI_DR_SYSTEMS_ELECTRIC_NO	Electronic system not in place	INDIVIDUAL_REPORTING	Individual registration and reporting	Not relevant	ND/NR/No response
AFRO	AGO	Angola	Lower middle income	45	< 50%	< 80%	AMC		34503774	>= Q3	0.2361	< 25%	No	RI_DR_SYSTEMS_ELECTRIC_NO	Electronic system not in place	REMINDER_SYSTEM	System to send recall/reminders	Not relevant	ND/NR/No response
AFRO	AGO	Angola	Lower middle income	45	< 50%	< 80%	AMC		34503774	>= Q3	0.2361	< 25%	No	RI_DR_SYSTEMS_ELECTRIC_NO	Electronic system not in place	AGGREGATE_SYSTEM	Aggregate system for recording and reporting vaccinations or e-Health Management Information System (HMIS)	Not relevant	ND/NR/No response
AFRO	AGO	Angola	Lower middle income	45	< 50%	< 80%	AMC		34503774	>= Q3	0.2361	< 25%	No	RI_DR_SYSTEMS_ELECTRIC_NO	Electronic system not in place	ELECTRONIC_HBR	Electronic home-based record	Yes	Yes
AFRO	AGO	Angola	Lower middle income	45	< 50%	< 80%	AMC		34503774	>= Q3	0.2361	< 25%	No	RI_DR_SYSTEMS_COMMENTS	In 2021, to manage COVID-19 vaccines, routine immunization and vaccination monitoring (in COVID-19 context), which of the following systems were used: Observations or comments	VACCINATION_APPOINTMENTS	Vaccination appointments, determination eligibility and scheduling	Not relevant	ND/NR/No response
AFRO	AGO	Angola	Lower middle income	45	< 50%	< 80%	AMC		34503774	>= Q3	0.2361	< 25%	No	RI_DR_SYSTEMS_COMMENTS	In 2021, to manage COVID-19 vaccines, routine immunization and vaccination monitoring (in COVID-19 context), which of the following systems were used: Observations or comments	AEFI_SURV_SYSTEM	Adverse event following immunization (AEFI) surveillance system	Not relevant	ND/NR/No response
AFRO	AGO	Angola	Lower middle income	45	< 50%	< 80%	AMC		34503774	>= Q3	0.2361	< 25%	No	RI_DR_SYSTEMS_COMMENTS	In 2021, to manage COVID-19 vaccines, routine immunization and vaccination monitoring (in COVID-19 context), which of the following systems were used: Observations or comments	SUPPLY_CHAIN_MGMT	Supply chain management	Not relevant	ND/NR/No response
AFRO	AGO	Angola	Lower middle income	45	< 50%	< 80%	AMC		34503774	>= Q3	0.2361	< 25%	No	RI_DR_SYSTEMS_COMMENTS	In 2021, to manage COVID-19 vaccines, routine immunization and vaccination monitoring (in COVID-19 context), which of the following systems were used: Observations or comments	INDIVIDUAL_REPORTING	Individual registration and reporting	Not relevant	ND/NR/No response
AFRO	AGO	Angola	Lower middle income	45	< 50%	< 80%	AMC		34503774	>= Q3	0.2361	< 25%	No	RI_DR_SYSTEMS_COMMENTS	In 2021, to manage COVID-19 vaccines, routine immunization and vaccination monitoring (in COVID-19 context), which of the following systems were used: Observations or comments	REMINDER_SYSTEM	System to send recall/reminders	Not relevant	ND/NR/No response
AFRO	AGO	Angola	Lower middle income	45	< 50%	< 80%	AMC		34503774	>= Q3	0.2361	< 25%	No	RI_DR_SYSTEMS_COMMENTS	In 2021, to manage COVID-19 vaccines, routine immunization and vaccination monitoring (in COVID-19 context), which of the following systems were used: Observations or comments	AGGREGATE_SYSTEM	Aggregate system for recording and reporting vaccinations or e-Health Management Information System (HMIS)	Not relevant	ND/NR/No response
AFRO	AGO	Angola	Lower middle income	45	< 50%	< 80%	AMC		34503774	>= Q3	0.2361	< 25%	No	RI_DR_SYSTEMS_COMMENTS	In 2021, to manage COVID-19 vaccines, routine immunization and vaccination monitoring (in COVID-19 context), which of the following systems were used: Observations or comments	ELECTRONIC_HBR	Electronic home-based record	Not relevant	ND/NR/No response
AFRO	AGO	Angola	Lower middle income	45	< 50%	< 80%	AMC		34503774	>= Q3	0.2361	< 25%	No	RI_DR_ELECTRONIC_HBR_WHO	If an electronic home-based record was in place, did it follow WHO standards?			No response	ND/NR/No response
AFRO	AGO	Angola	Lower middle income	45	< 50%	< 80%	AMC		34503774	>= Q3	0.2361	< 25%	No	RI_DR_INTRO_PLAN	Did you originally plan a vaccine introduction for 2021-2023?			No	No
AFRO	AGO	Angola	Lower middle income	45	< 50%	< 80%	AMC		34503774	>= Q3	0.2361	< 25%	No	RI_DR_INTRO_PLAN_DELAY	If yes, are you now facing delays in plans for new vaccine introductions?
AFRO	AGO	Angola	Lower middle income	45	< 50%	< 80%	AMC		34503774	>= Q3	0.2361	< 25%	No	RI_DR_INTRO_PLAN_DELAY_VACCINE	For which vaccine introduction(s) are you facing delays?
AFRO	AGO	Angola	Lower middle income	45	< 50%	< 80%	AMC		34503774	>= Q3	0.2361	< 25%	No	RI_DR_INTRO_PLAN_DELAY_VACCINE_PLAN	Is the vaccine introduction(s) still planned?
AFRO	AGO	Angola	Lower middle income	45	< 50%	< 80%	AMC		34503774	>= Q3	0.2361	< 25%	No	RI_DR_SURV_PERF	Did vaccine preventable disease surveillance such as acute flaccid paralysis (AFP) or measles surveillance performance deteriorate (i.e. non-polio AFP rate, non-measles non-rubella [NMNR] discard rate) during March 2020 to December 2021 because of COVID-19?			Yes	Yes
AFRO	AGO	Angola	Lower middle income	45	< 50%	< 80%	AMC		34503774	>= Q3	0.2361	< 25%	No	RI_DR_SURV_PERF_MEASURES	If yes, did the country take any innovative measures in 2020-2021 to maintain or improve vaccine preventable disease surveillance performance such as for AFP or measles surveillance to mitigate such impact of COVID-19?			Yes	Yes
AFRO	AGO	Angola	Lower middle income	45	< 50%	< 80%	AMC		34503774	>= Q3	0.2361	< 25%	No	RI_DR_OUTBREAK_RESPONSE	Was there any VPD outbreak response immunization between March 2020 to December 2021, including those at subnational levels?			No	No
AFRO	AGO	Angola	Lower middle income	45	< 50%	< 80%	AMC		34503774	>= Q3	0.2361	< 25%	No	RI_DR_OUTBREAK_RESPONSE_DISEASE	If yes, which disease or diseases?
AFRO	AGO	Angola	Lower middle income	45	< 50%	< 80%	AMC		34503774	>= Q3	0.2361	< 25%	No	RI_DR_CATCHUP_ASSESSMENT	Have you conducted (2020 to 2021), or are you planning to conduct (in 2022), a survey or some other form of assessment to monitor coverage among the cohorts of children likely to have been affected by the pandemic and/or to determine if they were caught-up?			No	No
AFRO	AGO	Angola	Lower middle income	45	< 50%	< 80%	AMC		34503774	>= Q3	0.2361	< 25%	No	RI_DR_CATCHUP_ASSESSMENT_INFO	If yes, please provide more details [level (national, vs. some areas), type of assessment, date(s)]:
AFRO	AGO	Angola	Lower middle income	45	< 50%	< 80%	AMC		34503774	>= Q3	0.2361	< 25%	No	RI_DR_DH_ADAPTATIONS	In 2021, were there any adaptations (legislation, guidelines for interoperability, partnering with private providers, etc.) needed for the governance framework used for digital health in relation to the systems used for COVID-19 vaccination and/or routine immunization in the COVID-19 context?			No	No
AFRO	AGO	Angola	Lower middle income	45	< 50%	< 80%	AMC		34503774	>= Q3	0.2361	< 25%	No	RI_DR_DH_ADAPTATIONS_INFO	If yes, please explain:
EURO	ALB	Albania	Upper middle income	98	>= 95%	>= 95%	Self-financing		2854710	Q1-Q2	0.408066	25-49%	No	RI_DR_ASSESSMENT	From March 2020 until December 2021, has any assessment/survey been carried out to understand the reasons why children may have missed or delayed a vaccine because of the COVID-19 pandemic?			No response	ND/NR/No response
EURO	ALB	Albania	Upper middle income	98	>= 95%	>= 95%	Self-financing		2854710	Q1-Q2	0.408066	25-49%	No	RI_DR_ASSESSMENT_FINDINGS	If a report is not available, please briefly describe the findings:			No response	ND/NR/No response
EURO	ALB	Albania	Upper middle income	98	>= 95%	>= 95%	Self-financing		2854710	Q1-Q2	0.408066	25-49%	No	RI_DR_INTERVENTIONS_ADOPTED	To minimize the impact of the COVID-19 pandemic on immunization across the life course in 2021, what kinds of additional or new interventions were adopted, are planned, or require additional support? Adopted	DRIVETHROUGH_POSTS	Use of drive-through vaccination posts	No response	ND/NR/No response
EURO	ALB	Albania	Upper middle income	98	>= 95%	>= 95%	Self-financing		2854710	Q1-Q2	0.408066	25-49%	No	RI_DR_INTERVENTIONS_ADOPTED	To minimize the impact of the COVID-19 pandemic on immunization across the life course in 2021, what kinds of additional or new interventions were adopted, are planned, or require additional support? Adopted	COLD_CHAIN_IMPROVE	Cold chain improvements	No response	ND/NR/No response
EURO	ALB	Albania	Upper middle income	98	>= 95%	>= 95%	Self-financing		2854710	Q1-Q2	0.408066	25-49%	No	RI_DR_INTERVENTIONS_ADOPTED	To minimize the impact of the COVID-19 pandemic on immunization across the life course in 2021, what kinds of additional or new interventions were adopted, are planned, or require additional support? Adopted	HR_PLAN_NATIONAL_INCREASE	Increased human resources for planning/management at national level	No response	ND/NR/No response
EURO	ALB	Albania	Upper middle income	98	>= 95%	>= 95%	Self-financing		2854710	Q1-Q2	0.408066	25-49%	No	RI_DR_INTERVENTIONS_ADOPTED	To minimize the impact of the COVID-19 pandemic on immunization across the life course in 2021, what kinds of additional or new interventions were adopted, are planned, or require additional support? Adopted	HR_PLAN_SUBNATIONAL_INCREASE	Increased human resources for planning/management at subnational level	No response	ND/NR/No response
EURO	ALB	Albania	Upper middle income	98	>= 95%	>= 95%	Self-financing		2854710	Q1-Q2	0.408066	25-49%	No	RI_DR_INTERVENTIONS_ADOPTED	To minimize the impact of the COVID-19 pandemic on immunization across the life course in 2021, what kinds of additional or new interventions were adopted, are planned, or require additional support? Adopted	POLICY_CHANGE_CATCHUP	Policy change to facilitate catch-up of missed children	No response	ND/NR/No response
EURO	ALB	Albania	Upper middle income	98	>= 95%	>= 95%	Self-financing		2854710	Q1-Q2	0.408066	25-49%	No	RI_DR_INTERVENTIONS_ADOPTED	To minimize the impact of the COVID-19 pandemic on immunization across the life course in 2021, what kinds of additional or new interventions were adopted, are planned, or require additional support? Adopted	NO_ADDITIONAL_ACTIVITIES	Not applicable - no additional actions out of the usual activities	No response	ND/NR/No response
EURO	ALB	Albania	Upper middle income	98	>= 95%	>= 95%	Self-financing		2854710	Q1-Q2	0.408066	25-49%	No	RI_DR_INTERVENTIONS_ADOPTED	To minimize the impact of the COVID-19 pandemic on immunization across the life course in 2021, what kinds of additional or new interventions were adopted, are planned, or require additional support? Adopted	INTEGRATION_COVID19_RI	Integrating COVID-19 vaccination opportunities with routine immunization	No response	ND/NR/No response
EURO	ALB	Albania	Upper middle income	98	>= 95%	>= 95%	Self-financing		2854710	Q1-Q2	0.408066	25-49%	No	RI_DR_INTERVENTIONS_ADOPTED	To minimize the impact of the COVID-19 pandemic on immunization across the life course in 2021, what kinds of additional or new interventions were adopted, are planned, or require additional support? Adopted	RI_FINANCING_INCREASE	Increased financing for the routine immunization programme	No response	ND/NR/No response
EURO	ALB	Albania	Upper middle income	98	>= 95%	>= 95%	Self-financing		2854710	Q1-Q2	0.408066	25-49%	No	RI_DR_INTERVENTIONS_ADOPTED	To minimize the impact of the COVID-19 pandemic on immunization across the life course in 2021, what kinds of additional or new interventions were adopted, are planned, or require additional support? Adopted	PRIVATE_PROVIDERS_STRENGTHENED	Strengthened existing use of private providers	No response	ND/NR/No response
EURO	ALB	Albania	Upper middle income	98	>= 95%	>= 95%	Self-financing		2854710	Q1-Q2	0.408066	25-49%	No	RI_DR_INTERVENTIONS_ADOPTED	To minimize the impact of the COVID-19 pandemic on immunization across the life course in 2021, what kinds of additional or new interventions were adopted, are planned, or require additional support? Adopted	MICRO_CATCHUP_UPDATE	Update microplanning for catch-up vaccination	No response	ND/NR/No response
EURO	ALB	Albania	Upper middle income	98	>= 95%	>= 95%	Self-financing		2854710	Q1-Q2	0.408066	25-49%	No	RI_DR_INTERVENTIONS_ADOPTED	To minimize the impact of the COVID-19 pandemic on immunization across the life course in 2021, what kinds of additional or new interventions were adopted, are planned, or require additional support? Adopted	COMMUNICATION_PROMOTION	Communications to promote vaccination or target defaulters	No response	ND/NR/No response
EURO	ALB	Albania	Upper middle income	98	>= 95%	>= 95%	Self-financing		2854710	Q1-Q2	0.408066	25-49%	No	RI_DR_INTERVENTIONS_ADOPTED	To minimize the impact of the COVID-19 pandemic on immunization across the life course in 2021, what kinds of additional or new interventions were adopted, are planned, or require additional support? Adopted	COMMUNITY_ENGAGEMENT	Community engagement	No response	ND/NR/No response
EURO	ALB	Albania	Upper middle income	98	>= 95%	>= 95%	Self-financing		2854710	Q1-Q2	0.408066	25-49%	No	RI_DR_INTERVENTIONS_ADOPTED	To minimize the impact of the COVID-19 pandemic on immunization across the life course in 2021, what kinds of additional or new interventions were adopted, are planned, or require additional support? Adopted	HR_SERVICEDELIVERY_INCREASE	Increased human resources at service delivery level	No response	ND/NR/No response
EURO	ALB	Albania	Upper middle income	98	>= 95%	>= 95%	Self-financing		2854710	Q1-Q2	0.408066	25-49%	No	RI_DR_INTERVENTIONS_ADOPTED	To minimize the impact of the COVID-19 pandemic on immunization across the life course in 2021, what kinds of additional or new interventions were adopted, are planned, or require additional support? Adopted	TARGETED_BEHAVIOURAL_INTERVENTIONS	Behavioural interventions directly targeted at the parent/caregiver or vaccine recipient	No response	ND/NR/No response
EURO	ALB	Albania	Upper middle income	98	>= 95%	>= 95%	Self-financing		2854710	Q1-Q2	0.408066	25-49%	No	RI_DR_INTERVENTIONS_ADOPTED	To minimize the impact of the COVID-19 pandemic on immunization across the life course in 2021, what kinds of additional or new interventions were adopted, are planned, or require additional support? Adopted	OTHER	Other	No response	ND/NR/No response
EURO	ALB	Albania	Upper middle income	98	>= 95%	>= 95%	Self-financing		2854710	Q1-Q2	0.408066	25-49%	No	RI_DR_INTERVENTIONS_ADOPTED	To minimize the impact of the COVID-19 pandemic on immunization across the life course in 2021, what kinds of additional or new interventions were adopted, are planned, or require additional support? Adopted	OUTREACH_SESSIONS_INCREASE	Increased outreach sessions	No response	ND/NR/No response
EURO	ALB	Albania	Upper middle income	98	>= 95%	>= 95%	Self-financing		2854710	Q1-Q2	0.408066	25-49%	No	RI_DR_INTERVENTIONS_ADOPTED	To minimize the impact of the COVID-19 pandemic on immunization across the life course in 2021, what kinds of additional or new interventions were adopted, are planned, or require additional support? Adopted	PIRI	Periodic intensification of routine immunization (PIRI)	No response	ND/NR/No response
EURO	ALB	Albania	Upper middle income	98	>= 95%	>= 95%	Self-financing		2854710	Q1-Q2	0.408066	25-49%	No	RI_DR_INTERVENTIONS_ADOPTED	To minimize the impact of the COVID-19 pandemic on immunization across the life course in 2021, what kinds of additional or new interventions were adopted, are planned, or require additional support? Adopted	FIXEDSITE_SESSIONS_INCREASE	Increased fixed site sessions	No response	ND/NR/No response
EURO	ALB	Albania	Upper middle income	98	>= 95%	>= 95%	Self-financing		2854710	Q1-Q2	0.408066	25-49%	No	RI_DR_INTERVENTIONS_ADOPTED	To minimize the impact of the COVID-19 pandemic on immunization across the life course in 2021, what kinds of additional or new interventions were adopted, are planned, or require additional support? Adopted	PRIVATE_PROVIDERS_ADDITIONAL	Addition of private providers	No response	ND/NR/No response
EURO	ALB	Albania	Upper middle income	98	>= 95%	>= 95%	Self-financing		2854710	Q1-Q2	0.408066	25-49%	No	RI_DR_INTERVENTIONS_ADOPTED	To minimize the impact of the COVID-19 pandemic on immunization across the life course in 2021, what kinds of additional or new interventions were adopted, are planned, or require additional support? Adopted	HF_INTERVENTIONS	Interventions at the health facility level to improve the service experience	No response	ND/NR/No response
EURO	ALB	Albania	Upper middle income	98	>= 95%	>= 95%	Self-financing		2854710	Q1-Q2	0.408066	25-49%	No	RI_DR_INTERVENTIONS_ADOPTED	To minimize the impact of the COVID-19 pandemic on immunization across the life course in 2021, what kinds of additional or new interventions were adopted, are planned, or require additional support? Adopted	STOCK_DISTRIBUTION_IMPROVE	Improved stock distribution	No response	ND/NR/No response
EURO	ALB	Albania	Upper middle income	98	>= 95%	>= 95%	Self-financing		2854710	Q1-Q2	0.408066	25-49%	No	RI_DR_INTERVENTIONS_PLANNED	To minimize the impact of the COVID-19 pandemic on immunization across the life course in 2021, what kinds of additional or new interventions were adopted, are planned, or require additional support? Planned	DRIVETHROUGH_POSTS	Use of drive-through vaccination posts	No response	ND/NR/No response
EURO	ALB	Albania	Upper middle income	98	>= 95%	>= 95%	Self-financing		2854710	Q1-Q2	0.408066	25-49%	No	RI_DR_INTERVENTIONS_PLANNED	To minimize the impact of the COVID-19 pandemic on immunization across the life course in 2021, what kinds of additional or new interventions were adopted, are planned, or require additional support? Planned	COLD_CHAIN_IMPROVE	Cold chain improvements	No response	ND/NR/No response
EURO	ALB	Albania	Upper middle income	98	>= 95%	>= 95%	Self-financing		2854710	Q1-Q2	0.408066	25-49%	No	RI_DR_INTERVENTIONS_PLANNED	To minimize the impact of the COVID-19 pandemic on immunization across the life course in 2021, what kinds of additional or new interventions were adopted, are planned, or require additional support? Planned	HR_PLAN_NATIONAL_INCREASE	Increased human resources for planning/management at national level	No response	ND/NR/No response
EURO	ALB	Albania	Upper middle income	98	>= 95%	>= 95%	Self-financing		2854710	Q1-Q2	0.408066	25-49%	No	RI_DR_INTERVENTIONS_PLANNED	To minimize the impact of the COVID-19 pandemic on immunization across the life course in 2021, what kinds of additional or new interventions were adopted, are planned, or require additional support? Planned	HR_PLAN_SUBNATIONAL_INCREASE	Increased human resources for planning/management at subnational level	No response	ND/NR/No response
EURO	ALB	Albania	Upper middle income	98	>= 95%	>= 95%	Self-financing		2854710	Q1-Q2	0.408066	25-49%	No	RI_DR_INTERVENTIONS_PLANNED	To minimize the impact of the COVID-19 pandemic on immunization across the life course in 2021, what kinds of additional or new interventions were adopted, are planned, or require additional support? Planned	POLICY_CHANGE_CATCHUP	Policy change to facilitate catch-up of missed children	No response	ND/NR/No response
EURO	ALB	Albania	Upper middle income	98	>= 95%	>= 95%	Self-financing		2854710	Q1-Q2	0.408066	25-49%	No	RI_DR_INTERVENTIONS_PLANNED	To minimize the impact of the COVID-19 pandemic on immunization across the life course in 2021, what kinds of additional or new interventions were adopted, are planned, or require additional support? Planned	NO_ADDITIONAL_ACTIVITIES	Not applicable - no additional actions out of the usual activities	No response	ND/NR/No response
EURO	ALB	Albania	Upper middle income	98	>= 95%	>= 95%	Self-financing		2854710	Q1-Q2	0.408066	25-49%	No	RI_DR_INTERVENTIONS_PLANNED	To minimize the impact of the COVID-19 pandemic on immunization across the life course in 2021, what kinds of additional or new interventions were adopted, are planned, or require additional support? Planned	INTEGRATION_COVID19_RI	Integrating COVID-19 vaccination opportunities with routine immunization	No response	ND/NR/No response
EURO	ALB	Albania	Upper middle income	98	>= 95%	>= 95%	Self-financing		2854710	Q1-Q2	0.408066	25-49%	No	RI_DR_INTERVENTIONS_PLANNED	To minimize the impact of the COVID-19 pandemic on immunization across the life course in 2021, what kinds of additional or new interventions were adopted, are planned, or require additional support? Planned	RI_FINANCING_INCREASE	Increased financing for the routine immunization programme	No response	ND/NR/No response
EURO	ALB	Albania	Upper middle income	98	>= 95%	>= 95%	Self-financing		2854710	Q1-Q2	0.408066	25-49%	No	RI_DR_INTERVENTIONS_PLANNED	To minimize the impact of the COVID-19 pandemic on immunization across the life course in 2021, what kinds of additional or new interventions were adopted, are planned, or require additional support? Planned	PRIVATE_PROVIDERS_STRENGTHENED	Strengthened existing use of private providers	No response	ND/NR/No response
EURO	ALB	Albania	Upper middle income	98	>= 95%	>= 95%	Self-financing		2854710	Q1-Q2	0.408066	25-49%	No	RI_DR_INTERVENTIONS_PLANNED	To minimize the impact of the COVID-19 pandemic on immunization across the life course in 2021, what kinds of additional or new interventions were adopted, are planned, or require additional support? Planned	MICRO_CATCHUP_UPDATE	Update microplanning for catch-up vaccination	No response	ND/NR/No response
EURO	ALB	Albania	Upper middle income	98	>= 95%	>= 95%	Self-financing		2854710	Q1-Q2	0.408066	25-49%	No	RI_DR_INTERVENTIONS_PLANNED	To minimize the impact of the COVID-19 pandemic on immunization across the life course in 2021, what kinds of additional or new interventions were adopted, are planned, or require additional support? Planned	COMMUNICATION_PROMOTION	Communications to promote vaccination or target defaulters	No response	ND/NR/No response
EURO	ALB	Albania	Upper middle income	98	>= 95%	>= 95%	Self-financing		2854710	Q1-Q2	0.408066	25-49%	No	RI_DR_INTERVENTIONS_PLANNED	To minimize the impact of the COVID-19 pandemic on immunization across the life course in 2021, what kinds of additional or new interventions were adopted, are planned, or require additional support? Planned	COMMUNITY_ENGAGEMENT	Community engagement	No response	ND/NR/No response
EURO	ALB	Albania	Upper middle income	98	>= 95%	>= 95%	Self-financing		2854710	Q1-Q2	0.408066	25-49%	No	RI_DR_INTERVENTIONS_PLANNED	To minimize the impact of the COVID-19 pandemic on immunization across the life course in 2021, what kinds of additional or new interventions were adopted, are planned, or require additional support? Planned	HR_SERVICEDELIVERY_INCREASE	Increased human resources at service delivery level	No response	ND/NR/No response
EURO	ALB	Albania	Upper middle income	98	>= 95%	>= 95%	Self-financing		2854710	Q1-Q2	0.408066	25-49%	No	RI_DR_INTERVENTIONS_PLANNED	To minimize the impact of the COVID-19 pandemic on immunization across the life course in 2021, what kinds of additional or new interventions were adopted, are planned, or require additional support? Planned	TARGETED_BEHAVIOURAL_INTERVENTIONS	Behavioural interventions directly targeted at the parent/caregiver or vaccine recipient	No response	ND/NR/No response
EURO	ALB	Albania	Upper middle income	98	>= 95%	>= 95%	Self-financing		2854710	Q1-Q2	0.408066	25-49%	No	RI_DR_INTERVENTIONS_PLANNED	To minimize the impact of the COVID-19 pandemic on immunization across the life course in 2021, what kinds of additional or new interventions were adopted, are planned, or require additional support? Planned	OTHER	Other	No response	ND/NR/No response
EURO	ALB	Albania	Upper middle income	98	>= 95%	>= 95%	Self-financing		2854710	Q1-Q2	0.408066	25-49%	No	RI_DR_INTERVENTIONS_PLANNED	To minimize the impact of the COVID-19 pandemic on immunization across the life course in 2021, what kinds of additional or new interventions were adopted, are planned, or require additional support? Planned	OUTREACH_SESSIONS_INCREASE	Increased outreach sessions	No response	ND/NR/No response
EURO	ALB	Albania	Upper middle income	98	>= 95%	>= 95%	Self-financing		2854710	Q1-Q2	0.408066	25-49%	No	RI_DR_INTERVENTIONS_PLANNED	To minimize the impact of the COVID-19 pandemic on immunization across the life course in 2021, what kinds of additional or new interventions were adopted, are planned, or require additional support? Planned	PIRI	Periodic intensification of routine immunization (PIRI)	No response	ND/NR/No response
EURO	ALB	Albania	Upper middle income	98	>= 95%	>= 95%	Self-financing		2854710	Q1-Q2	0.408066	25-49%	No	RI_DR_INTERVENTIONS_PLANNED	To minimize the impact of the COVID-19 pandemic on immunization across the life course in 2021, what kinds of additional or new interventions were adopted, are planned, or require additional support? Planned	FIXEDSITE_SESSIONS_INCREASE	Increased fixed site sessions	No response	ND/NR/No response
EURO	ALB	Albania	Upper middle income	98	>= 95%	>= 95%	Self-financing		2854710	Q1-Q2	0.408066	25-49%	No	RI_DR_INTERVENTIONS_PLANNED	To minimize the impact of the COVID-19 pandemic on immunization across the life course in 2021, what kinds of additional or new interventions were adopted, are planned, or require additional support? Planned	PRIVATE_PROVIDERS_ADDITIONAL	Addition of private providers	No response	ND/NR/No response
EURO	ALB	Albania	Upper middle income	98	>= 95%	>= 95%	Self-financing		2854710	Q1-Q2	0.408066	25-49%	No	RI_DR_INTERVENTIONS_PLANNED	To minimize the impact of the COVID-19 pandemic on immunization across the life course in 2021, what kinds of additional or new interventions were adopted, are planned, or require additional support? Planned	HF_INTERVENTIONS	Interventions at the health facility level to improve the service experience	No response	ND/NR/No response
EURO	ALB	Albania	Upper middle income	98	>= 95%	>= 95%	Self-financing		2854710	Q1-Q2	0.408066	25-49%	No	RI_DR_INTERVENTIONS_PLANNED	To minimize the impact of the COVID-19 pandemic on immunization across the life course in 2021, what kinds of additional or new interventions were adopted, are planned, or require additional support? Planned	STOCK_DISTRIBUTION_IMPROVE	Improved stock distribution	No response	ND/NR/No response
EURO	ALB	Albania	Upper middle income	98	>= 95%	>= 95%	Self-financing		2854710	Q1-Q2	0.408066	25-49%	No	RI_DR_INTERVENTIONS_SUPPORT	To minimize the impact of the COVID-19 pandemic on immunization across the life course in 2021, what kinds of additional or new interventions were adopted, are planned, or require additional support? Require additional support	DRIVETHROUGH_POSTS	Use of drive-through vaccination posts	No response	ND/NR/No response
EURO	ALB	Albania	Upper middle income	98	>= 95%	>= 95%	Self-financing		2854710	Q1-Q2	0.408066	25-49%	No	RI_DR_INTERVENTIONS_SUPPORT	To minimize the impact of the COVID-19 pandemic on immunization across the life course in 2021, what kinds of additional or new interventions were adopted, are planned, or require additional support? Require additional support	COLD_CHAIN_IMPROVE	Cold chain improvements	No response	ND/NR/No response
EURO	ALB	Albania	Upper middle income	98	>= 95%	>= 95%	Self-financing		2854710	Q1-Q2	0.408066	25-49%	No	RI_DR_INTERVENTIONS_SUPPORT	To minimize the impact of the COVID-19 pandemic on immunization across the life course in 2021, what kinds of additional or new interventions were adopted, are planned, or require additional support? Require additional support	HR_PLAN_NATIONAL_INCREASE	Increased human resources for planning/management at national level	No response	ND/NR/No response
EURO	ALB	Albania	Upper middle income	98	>= 95%	>= 95%	Self-financing		2854710	Q1-Q2	0.408066	25-49%	No	RI_DR_INTERVENTIONS_SUPPORT	To minimize the impact of the COVID-19 pandemic on immunization across the life course in 2021, what kinds of additional or new interventions were adopted, are planned, or require additional support? Require additional support	HR_PLAN_SUBNATIONAL_INCREASE	Increased human resources for planning/management at subnational level	No response	ND/NR/No response
EURO	ALB	Albania	Upper middle income	98	>= 95%	>= 95%	Self-financing		2854710	Q1-Q2	0.408066	25-49%	No	RI_DR_INTERVENTIONS_SUPPORT	To minimize the impact of the COVID-19 pandemic on immunization across the life course in 2021, what kinds of additional or new interventions were adopted, are planned, or require additional support? Require additional support	POLICY_CHANGE_CATCHUP	Policy change to facilitate catch-up of missed children	No response	ND/NR/No response
EURO	ALB	Albania	Upper middle income	98	>= 95%	>= 95%	Self-financing		2854710	Q1-Q2	0.408066	25-49%	No	RI_DR_INTERVENTIONS_SUPPORT	To minimize the impact of the COVID-19 pandemic on immunization across the life course in 2021, what kinds of additional or new interventions were adopted, are planned, or require additional support? Require additional support	NO_ADDITIONAL_ACTIVITIES	Not applicable - no additional actions out of the usual activities	No response	ND/NR/No response
EURO	ALB	Albania	Upper middle income	98	>= 95%	>= 95%	Self-financing		2854710	Q1-Q2	0.408066	25-49%	No	RI_DR_INTERVENTIONS_SUPPORT	To minimize the impact of the COVID-19 pandemic on immunization across the life course in 2021, what kinds of additional or new interventions were adopted, are planned, or require additional support? Require additional support	INTEGRATION_COVID19_RI	Integrating COVID-19 vaccination opportunities with routine immunization	No response	ND/NR/No response
EURO	ALB	Albania	Upper middle income	98	>= 95%	>= 95%	Self-financing		2854710	Q1-Q2	0.408066	25-49%	No	RI_DR_INTERVENTIONS_SUPPORT	To minimize the impact of the COVID-19 pandemic on immunization across the life course in 2021, what kinds of additional or new interventions were adopted, are planned, or require additional support? Require additional support	RI_FINANCING_INCREASE	Increased financing for the routine immunization programme	No response	ND/NR/No response
EURO	ALB	Albania	Upper middle income	98	>= 95%	>= 95%	Self-financing		2854710	Q1-Q2	0.408066	25-49%	No	RI_DR_INTERVENTIONS_SUPPORT	To minimize the impact of the COVID-19 pandemic on immunization across the life course in 2021, what kinds of additional or new interventions were adopted, are planned, or require additional support? Require additional support	PRIVATE_PROVIDERS_STRENGTHENED	Strengthened existing use of private providers	No response	ND/NR/No response
EURO	ALB	Albania	Upper middle income	98	>= 95%	>= 95%	Self-financing		2854710	Q1-Q2	0.408066	25-49%	No	RI_DR_INTERVENTIONS_SUPPORT	To minimize the impact of the COVID-19 pandemic on immunization across the life course in 2021, what kinds of additional or new interventions were adopted, are planned, or require additional support? Require additional support	MICRO_CATCHUP_UPDATE	Update microplanning for catch-up vaccination	No response	ND/NR/No response
EURO	ALB	Albania	Upper middle income	98	>= 95%	>= 95%	Self-financing		2854710	Q1-Q2	0.408066	25-49%	No	RI_DR_INTERVENTIONS_SUPPORT	To minimize the impact of the COVID-19 pandemic on immunization across the life course in 2021, what kinds of additional or new interventions were adopted, are planned, or require additional support? Require additional support	COMMUNICATION_PROMOTION	Communications to promote vaccination or target defaulters	No response	ND/NR/No response
EURO	ALB	Albania	Upper middle income	98	>= 95%	>= 95%	Self-financing		2854710	Q1-Q2	0.408066	25-49%	No	RI_DR_INTERVENTIONS_SUPPORT	To minimize the impact of the COVID-19 pandemic on immunization across the life course in 2021, what kinds of additional or new interventions were adopted, are planned, or require additional support? Require additional support	COMMUNITY_ENGAGEMENT	Community engagement	No response	ND/NR/No response
EURO	ALB	Albania	Upper middle income	98	>= 95%	>= 95%	Self-financing		2854710	Q1-Q2	0.408066	25-49%	No	RI_DR_INTERVENTIONS_SUPPORT	To minimize the impact of the COVID-19 pandemic on immunization across the life course in 2021, what kinds of additional or new interventions were adopted, are planned, or require additional support? Require additional support	HR_SERVICEDELIVERY_INCREASE	Increased human resources at service delivery level	No response	ND/NR/No response
EURO	ALB	Albania	Upper middle income	98	>= 95%	>= 95%	Self-financing		2854710	Q1-Q2	0.408066	25-49%	No	RI_DR_INTERVENTIONS_SUPPORT	To minimize the impact of the COVID-19 pandemic on immunization across the life course in 2021, what kinds of additional or new interventions were adopted, are planned, or require additional support? Require additional support	TARGETED_BEHAVIOURAL_INTERVENTIONS	Behavioural interventions directly targeted at the parent/caregiver or vaccine recipient	No response	ND/NR/No response
EURO	ALB	Albania	Upper middle income	98	>= 95%	>= 95%	Self-financing		2854710	Q1-Q2	0.408066	25-49%	No	RI_DR_INTERVENTIONS_SUPPORT	To minimize the impact of the COVID-19 pandemic on immunization across the life course in 2021, what kinds of additional or new interventions were adopted, are planned, or require additional support? Require additional support	OTHER	Other	No response	ND/NR/No response
EURO	ALB	Albania	Upper middle income	98	>= 95%	>= 95%	Self-financing		2854710	Q1-Q2	0.408066	25-49%	No	RI_DR_INTERVENTIONS_SUPPORT	To minimize the impact of the COVID-19 pandemic on immunization across the life course in 2021, what kinds of additional or new interventions were adopted, are planned, or require additional support? Require additional support	OUTREACH_SESSIONS_INCREASE	Increased outreach sessions	No response	ND/NR/No response
EURO	ALB	Albania	Upper middle income	98	>= 95%	>= 95%	Self-financing		2854710	Q1-Q2	0.408066	25-49%	No	RI_DR_INTERVENTIONS_SUPPORT	To minimize the impact of the COVID-19 pandemic on immunization across the life course in 2021, what kinds of additional or new interventions were adopted, are planned, or require additional support? Require additional support	PIRI	Periodic intensification of routine immunization (PIRI)	No response	ND/NR/No response
EURO	ALB	Albania	Upper middle income	98	>= 95%	>= 95%	Self-financing		2854710	Q1-Q2	0.408066	25-49%	No	RI_DR_INTERVENTIONS_SUPPORT	To minimize the impact of the COVID-19 pandemic on immunization across the life course in 2021, what kinds of additional or new interventions were adopted, are planned, or require additional support? Require additional support	FIXEDSITE_SESSIONS_INCREASE	Increased fixed site sessions	No response	ND/NR/No response
EURO	ALB	Albania	Upper middle income	98	>= 95%	>= 95%	Self-financing		2854710	Q1-Q2	0.408066	25-49%	No	RI_DR_INTERVENTIONS_SUPPORT	To minimize the impact of the COVID-19 pandemic on immunization across the life course in 2021, what kinds of additional or new interventions were adopted, are planned, or require additional support? Require additional support	PRIVATE_PROVIDERS_ADDITIONAL	Addition of private providers	No response	ND/NR/No response
EURO	ALB	Albania	Upper middle income	98	>= 95%	>= 95%	Self-financing		2854710	Q1-Q2	0.408066	25-49%	No	RI_DR_INTERVENTIONS_SUPPORT	To minimize the impact of the COVID-19 pandemic on immunization across the life course in 2021, what kinds of additional or new interventions were adopted, are planned, or require additional support? Require additional support	HF_INTERVENTIONS	Interventions at the health facility level to improve the service experience	No response	ND/NR/No response
EURO	ALB	Albania	Upper middle income	98	>= 95%	>= 95%	Self-financing		2854710	Q1-Q2	0.408066	25-49%	No	RI_DR_INTERVENTIONS_SUPPORT	To minimize the impact of the COVID-19 pandemic on immunization across the life course in 2021, what kinds of additional or new interventions were adopted, are planned, or require additional support? Require additional support	STOCK_DISTRIBUTION_IMPROVE	Improved stock distribution	No response	ND/NR/No response
EURO	ALB	Albania	Upper middle income	98	>= 95%	>= 95%	Self-financing		2854710	Q1-Q2	0.408066	25-49%	No	RI_DR_INTERVENTIONS_OTHER_INFO	Please describe any other interventions briefly, including any new approaches not covered in the list above:			No response	ND/NR/No response
EURO	ALB	Albania	Upper middle income	98	>= 95%	>= 95%	Self-financing		2854710	Q1-Q2	0.408066	25-49%	No	RI_DR_PROGRAMME_FUNDING	Do you anticipate a decline in overall funding for your routine immunization programme in 2022-2023 (including domestic financing and any external aid) because of the impact of COVID-19 pandemic or because of COVID-19 vaccination roll-out?			No response	ND/NR/No response
EURO	ALB	Albania	Upper middle income	98	>= 95%	>= 95%	Self-financing		2854710	Q1-Q2	0.408066	25-49%	No	RI_DR_PROGRAMME_SUPPLY	Was your programme in 2021 affected by global supply-related issues?			No response	ND/NR/No response
EURO	ALB	Albania	Upper middle income	98	>= 95%	>= 95%	Self-financing		2854710	Q1-Q2	0.408066	25-49%	No	RI_DR_PRORAMME_SUPPLY_VACCINES	Vaccines			No response	ND/NR/No response
EURO	ALB	Albania	Upper middle income	98	>= 95%	>= 95%	Self-financing		2854710	Q1-Q2	0.408066	25-49%	No	RI_DR_PROGRAMME_SUPPLY_VACCINES_LIST	If yes, which supply items: Which vaccines?			No response	ND/NR/No response
EURO	ALB	Albania	Upper middle income	98	>= 95%	>= 95%	Self-financing		2854710	Q1-Q2	0.408066	25-49%	No	RI_DR_PROGRAMME_SUPPLY_SYRINGES	Syringes			No response	ND/NR/No response
EURO	ALB	Albania	Upper middle income	98	>= 95%	>= 95%	Self-financing		2854710	Q1-Q2	0.408066	25-49%	No	RI_DR_PROGRAMME_SUPPLY_OTHER	Other			No response	ND/NR/No response
EURO	ALB	Albania	Upper middle income	98	>= 95%	>= 95%	Self-financing		2854710	Q1-Q2	0.408066	25-49%	No	RI_DR_PROGRAMME_SUPPLY_OTHER_LIST	If yes, which supply items: Please describe:			No response	ND/NR/No response
EURO	ALB	Albania	Upper middle income	98	>= 95%	>= 95%	Self-financing		2854710	Q1-Q2	0.408066	25-49%	No	RI_DR_SURV_INTERVENTIONS_TRAINING	Training/orientation			No response	ND/NR/No response
EURO	ALB	Albania	Upper middle income	98	>= 95%	>= 95%	Self-financing		2854710	Q1-Q2	0.408066	25-49%	No	RI_DR_SURV_INTERVENTIONS_CASESEARCH	Case search			No response	ND/NR/No response
EURO	ALB	Albania	Upper middle income	98	>= 95%	>= 95%	Self-financing		2854710	Q1-Q2	0.408066	25-49%	No	RI_DR_SURV_INTERVENTIONS_CASEINVESTIGATION	Case investigation			No response	ND/NR/No response
EURO	ALB	Albania	Upper middle income	98	>= 95%	>= 95%	Self-financing		2854710	Q1-Q2	0.408066	25-49%	No	RI_DR_SURV_INTERVENTIONS_SAMPLETRANSPORT	Sample transportation to labs			No response	ND/NR/No response
EURO	ALB	Albania	Upper middle income	98	>= 95%	>= 95%	Self-financing		2854710	Q1-Q2	0.408066	25-49%	No	RI_DR_SURV_INTERVENTIONS_LABINVESTIGATION	Lab investigation			No response	ND/NR/No response
EURO	ALB	Albania	Upper middle income	98	>= 95%	>= 95%	Self-financing		2854710	Q1-Q2	0.408066	25-49%	No	RI_DR_SURV_INTERVENTIONS_OUTBREAK	Outbreak investigation and response			No response	ND/NR/No response
EURO	ALB	Albania	Upper middle income	98	>= 95%	>= 95%	Self-financing		2854710	Q1-Q2	0.408066	25-49%	No	RI_DR_SURV_INTERVENTIONS_OTHER	Other			No response	ND/NR/No response
EURO	ALB	Albania	Upper middle income	98	>= 95%	>= 95%	Self-financing		2854710	Q1-Q2	0.408066	25-49%	No	RI_DR_SURV_INTERVENTIONS_OTHER_INFO	Please mark all domains that were addressed by interventions: If other, please describe:			No response	ND/NR/No response
EURO	ALB	Albania	Upper middle income	98	>= 95%	>= 95%	Self-financing		2854710	Q1-Q2	0.408066	25-49%	No	RI_DR_SURV_INTERVENTIONS_INFO	Please mark all domains that were addressed by interventions: Please add a short description (max 50 words) of the innovations that you implemented:			No response	ND/NR/No response
EURO	ALB	Albania	Upper middle income	98	>= 95%	>= 95%	Self-financing		2854710	Q1-Q2	0.408066	25-49%	No	RI_DR_SYSTEMS_ELECTRIC_INPLACE	Electronic system already in place and adapted to COVID-19	ELECTRONIC_HBR	Electronic home-based record	No response	ND/NR/No response
EURO	ALB	Albania	Upper middle income	98	>= 95%	>= 95%	Self-financing		2854710	Q1-Q2	0.408066	25-49%	No	RI_DR_SYSTEMS_ELECTRIC_INPLACE	Electronic system already in place and adapted to COVID-19	REMINDER_SYSTEM	System to send recall/reminders	No response	ND/NR/No response
EURO	ALB	Albania	Upper middle income	98	>= 95%	>= 95%	Self-financing		2854710	Q1-Q2	0.408066	25-49%	No	RI_DR_SYSTEMS_ELECTRIC_INPLACE	Electronic system already in place and adapted to COVID-19	INDIVIDUAL_REPORTING	Individual registration and reporting	No response	ND/NR/No response
EURO	ALB	Albania	Upper middle income	98	>= 95%	>= 95%	Self-financing		2854710	Q1-Q2	0.408066	25-49%	No	RI_DR_SYSTEMS_ELECTRIC_INPLACE	Electronic system already in place and adapted to COVID-19	VACCINATION_APPOINTMENTS	Vaccination appointments, determination eligibility and scheduling	No response	ND/NR/No response
EURO	ALB	Albania	Upper middle income	98	>= 95%	>= 95%	Self-financing		2854710	Q1-Q2	0.408066	25-49%	No	RI_DR_SYSTEMS_ELECTRIC_INPLACE	Electronic system already in place and adapted to COVID-19	AGGREGATE_SYSTEM	Aggregate system for recording and reporting vaccinations or e-Health Management Information System (HMIS)	No response	ND/NR/No response
EURO	ALB	Albania	Upper middle income	98	>= 95%	>= 95%	Self-financing		2854710	Q1-Q2	0.408066	25-49%	No	RI_DR_SYSTEMS_ELECTRIC_INPLACE	Electronic system already in place and adapted to COVID-19	SUPPLY_CHAIN_MGMT	Supply chain management	No response	ND/NR/No response
EURO	ALB	Albania	Upper middle income	98	>= 95%	>= 95%	Self-financing		2854710	Q1-Q2	0.408066	25-49%	No	RI_DR_SYSTEMS_ELECTRIC_INPLACE	Electronic system already in place and adapted to COVID-19	AEFI_SURV_SYSTEM	Adverse event following immunization (AEFI) surveillance system	No response	ND/NR/No response
EURO	ALB	Albania	Upper middle income	98	>= 95%	>= 95%	Self-financing		2854710	Q1-Q2	0.408066	25-49%	No	RI_DR_SYSTEMS_NEWCOVID19	New system developed for COVID-19 vaccines only	ELECTRONIC_HBR	Electronic home-based record	No response	ND/NR/No response
EURO	ALB	Albania	Upper middle income	98	>= 95%	>= 95%	Self-financing		2854710	Q1-Q2	0.408066	25-49%	No	RI_DR_SYSTEMS_NEWCOVID19	New system developed for COVID-19 vaccines only	REMINDER_SYSTEM	System to send recall/reminders	No response	ND/NR/No response
EURO	ALB	Albania	Upper middle income	98	>= 95%	>= 95%	Self-financing		2854710	Q1-Q2	0.408066	25-49%	No	RI_DR_SYSTEMS_NEWCOVID19	New system developed for COVID-19 vaccines only	INDIVIDUAL_REPORTING	Individual registration and reporting	No response	ND/NR/No response
EURO	ALB	Albania	Upper middle income	98	>= 95%	>= 95%	Self-financing		2854710	Q1-Q2	0.408066	25-49%	No	RI_DR_SYSTEMS_NEWCOVID19	New system developed for COVID-19 vaccines only	VACCINATION_APPOINTMENTS	Vaccination appointments, determination eligibility and scheduling	No response	ND/NR/No response
EURO	ALB	Albania	Upper middle income	98	>= 95%	>= 95%	Self-financing		2854710	Q1-Q2	0.408066	25-49%	No	RI_DR_SYSTEMS_NEWCOVID19	New system developed for COVID-19 vaccines only	AGGREGATE_SYSTEM	Aggregate system for recording and reporting vaccinations or e-Health Management Information System (HMIS)	No response	ND/NR/No response
EURO	ALB	Albania	Upper middle income	98	>= 95%	>= 95%	Self-financing		2854710	Q1-Q2	0.408066	25-49%	No	RI_DR_SYSTEMS_NEWCOVID19	New system developed for COVID-19 vaccines only	SUPPLY_CHAIN_MGMT	Supply chain management	No response	ND/NR/No response
EURO	ALB	Albania	Upper middle income	98	>= 95%	>= 95%	Self-financing		2854710	Q1-Q2	0.408066	25-49%	No	RI_DR_SYSTEMS_NEWCOVID19	New system developed for COVID-19 vaccines only	AEFI_SURV_SYSTEM	Adverse event following immunization (AEFI) surveillance system	No response	ND/NR/No response
EURO	ALB	Albania	Upper middle income	98	>= 95%	>= 95%	Self-financing		2854710	Q1-Q2	0.408066	25-49%	No	RI_DR_SYSTEMS_NEWALL	New system developed for COVID-19 vaccines and is/will be expanded to other routine vaccines	ELECTRONIC_HBR	Electronic home-based record	No response	ND/NR/No response
EURO	ALB	Albania	Upper middle income	98	>= 95%	>= 95%	Self-financing		2854710	Q1-Q2	0.408066	25-49%	No	RI_DR_SYSTEMS_NEWALL	New system developed for COVID-19 vaccines and is/will be expanded to other routine vaccines	REMINDER_SYSTEM	System to send recall/reminders	No response	ND/NR/No response
EURO	ALB	Albania	Upper middle income	98	>= 95%	>= 95%	Self-financing		2854710	Q1-Q2	0.408066	25-49%	No	RI_DR_SYSTEMS_NEWALL	New system developed for COVID-19 vaccines and is/will be expanded to other routine vaccines	INDIVIDUAL_REPORTING	Individual registration and reporting	No response	ND/NR/No response
EURO	ALB	Albania	Upper middle income	98	>= 95%	>= 95%	Self-financing		2854710	Q1-Q2	0.408066	25-49%	No	RI_DR_SYSTEMS_NEWALL	New system developed for COVID-19 vaccines and is/will be expanded to other routine vaccines	VACCINATION_APPOINTMENTS	Vaccination appointments, determination eligibility and scheduling	No response	ND/NR/No response
EURO	ALB	Albania	Upper middle income	98	>= 95%	>= 95%	Self-financing		2854710	Q1-Q2	0.408066	25-49%	No	RI_DR_SYSTEMS_NEWALL	New system developed for COVID-19 vaccines and is/will be expanded to other routine vaccines	AGGREGATE_SYSTEM	Aggregate system for recording and reporting vaccinations or e-Health Management Information System (HMIS)	No response	ND/NR/No response
EURO	ALB	Albania	Upper middle income	98	>= 95%	>= 95%	Self-financing		2854710	Q1-Q2	0.408066	25-49%	No	RI_DR_SYSTEMS_NEWALL	New system developed for COVID-19 vaccines and is/will be expanded to other routine vaccines	SUPPLY_CHAIN_MGMT	Supply chain management	No response	ND/NR/No response
EURO	ALB	Albania	Upper middle income	98	>= 95%	>= 95%	Self-financing		2854710	Q1-Q2	0.408066	25-49%	No	RI_DR_SYSTEMS_NEWALL	New system developed for COVID-19 vaccines and is/will be expanded to other routine vaccines	AEFI_SURV_SYSTEM	Adverse event following immunization (AEFI) surveillance system	No response	ND/NR/No response
EURO	ALB	Albania	Upper middle income	98	>= 95%	>= 95%	Self-financing		2854710	Q1-Q2	0.408066	25-49%	No	RI_DR_SYSTEMS_ELECTRIC_NO	Electronic system not in place	ELECTRONIC_HBR	Electronic home-based record	No response	ND/NR/No response
EURO	ALB	Albania	Upper middle income	98	>= 95%	>= 95%	Self-financing		2854710	Q1-Q2	0.408066	25-49%	No	RI_DR_SYSTEMS_ELECTRIC_NO	Electronic system not in place	REMINDER_SYSTEM	System to send recall/reminders	No response	ND/NR/No response
EURO	ALB	Albania	Upper middle income	98	>= 95%	>= 95%	Self-financing		2854710	Q1-Q2	0.408066	25-49%	No	RI_DR_SYSTEMS_ELECTRIC_NO	Electronic system not in place	INDIVIDUAL_REPORTING	Individual registration and reporting	No response	ND/NR/No response
EURO	ALB	Albania	Upper middle income	98	>= 95%	>= 95%	Self-financing		2854710	Q1-Q2	0.408066	25-49%	No	RI_DR_SYSTEMS_ELECTRIC_NO	Electronic system not in place	VACCINATION_APPOINTMENTS	Vaccination appointments, determination eligibility and scheduling	No response	ND/NR/No response
EURO	ALB	Albania	Upper middle income	98	>= 95%	>= 95%	Self-financing		2854710	Q1-Q2	0.408066	25-49%	No	RI_DR_SYSTEMS_ELECTRIC_NO	Electronic system not in place	AGGREGATE_SYSTEM	Aggregate system for recording and reporting vaccinations or e-Health Management Information System (HMIS)	No response	ND/NR/No response
EURO	ALB	Albania	Upper middle income	98	>= 95%	>= 95%	Self-financing		2854710	Q1-Q2	0.408066	25-49%	No	RI_DR_SYSTEMS_ELECTRIC_NO	Electronic system not in place	SUPPLY_CHAIN_MGMT	Supply chain management	No response	ND/NR/No response
EURO	ALB	Albania	Upper middle income	98	>= 95%	>= 95%	Self-financing		2854710	Q1-Q2	0.408066	25-49%	No	RI_DR_SYSTEMS_ELECTRIC_NO	Electronic system not in place	AEFI_SURV_SYSTEM	Adverse event following immunization (AEFI) surveillance system	No response	ND/NR/No response
EURO	ALB	Albania	Upper middle income	98	>= 95%	>= 95%	Self-financing		2854710	Q1-Q2	0.408066	25-49%	No	RI_DR_SYSTEMS_COMMENTS	In 2021, to manage COVID-19 vaccines, routine immunization and vaccination monitoring (in COVID-19 context), which of the following systems were used: Observations or comments	ELECTRONIC_HBR	Electronic home-based record	No response	ND/NR/No response
EURO	ALB	Albania	Upper middle income	98	>= 95%	>= 95%	Self-financing		2854710	Q1-Q2	0.408066	25-49%	No	RI_DR_SYSTEMS_COMMENTS	In 2021, to manage COVID-19 vaccines, routine immunization and vaccination monitoring (in COVID-19 context), which of the following systems were used: Observations or comments	REMINDER_SYSTEM	System to send recall/reminders	No response	ND/NR/No response
EURO	ALB	Albania	Upper middle income	98	>= 95%	>= 95%	Self-financing		2854710	Q1-Q2	0.408066	25-49%	No	RI_DR_SYSTEMS_COMMENTS	In 2021, to manage COVID-19 vaccines, routine immunization and vaccination monitoring (in COVID-19 context), which of the following systems were used: Observations or comments	INDIVIDUAL_REPORTING	Individual registration and reporting	No response	ND/NR/No response
EURO	ALB	Albania	Upper middle income	98	>= 95%	>= 95%	Self-financing		2854710	Q1-Q2	0.408066	25-49%	No	RI_DR_SYSTEMS_COMMENTS	In 2021, to manage COVID-19 vaccines, routine immunization and vaccination monitoring (in COVID-19 context), which of the following systems were used: Observations or comments	VACCINATION_APPOINTMENTS	Vaccination appointments, determination eligibility and scheduling	No response	ND/NR/No response
EURO	ALB	Albania	Upper middle income	98	>= 95%	>= 95%	Self-financing		2854710	Q1-Q2	0.408066	25-49%	No	RI_DR_SYSTEMS_COMMENTS	In 2021, to manage COVID-19 vaccines, routine immunization and vaccination monitoring (in COVID-19 context), which of the following systems were used: Observations or comments	AGGREGATE_SYSTEM	Aggregate system for recording and reporting vaccinations or e-Health Management Information System (HMIS)	No response	ND/NR/No response
EURO	ALB	Albania	Upper middle income	98	>= 95%	>= 95%	Self-financing		2854710	Q1-Q2	0.408066	25-49%	No	RI_DR_SYSTEMS_COMMENTS	In 2021, to manage COVID-19 vaccines, routine immunization and vaccination monitoring (in COVID-19 context), which of the following systems were used: Observations or comments	SUPPLY_CHAIN_MGMT	Supply chain management	No response	ND/NR/No response
EURO	ALB	Albania	Upper middle income	98	>= 95%	>= 95%	Self-financing		2854710	Q1-Q2	0.408066	25-49%	No	RI_DR_SYSTEMS_COMMENTS	In 2021, to manage COVID-19 vaccines, routine immunization and vaccination monitoring (in COVID-19 context), which of the following systems were used: Observations or comments	AEFI_SURV_SYSTEM	Adverse event following immunization (AEFI) surveillance system	No response	ND/NR/No response
EURO	ALB	Albania	Upper middle income	98	>= 95%	>= 95%	Self-financing		2854710	Q1-Q2	0.408066	25-49%	No	RI_DR_ELECTRONIC_HBR_WHO	If an electronic home-based record was in place, did it follow WHO standards?			No response	ND/NR/No response
EURO	ALB	Albania	Upper middle income	98	>= 95%	>= 95%	Self-financing		2854710	Q1-Q2	0.408066	25-49%	No	RI_DR_INTRO_PLAN	Did you originally plan a vaccine introduction for 2021-2023?			No response	ND/NR/No response
EURO	ALB	Albania	Upper middle income	98	>= 95%	>= 95%	Self-financing		2854710	Q1-Q2	0.408066	25-49%	No	RI_DR_INTRO_PLAN_DELAY	If yes, are you now facing delays in plans for new vaccine introductions?
EURO	ALB	Albania	Upper middle income	98	>= 95%	>= 95%	Self-financing		2854710	Q1-Q2	0.408066	25-49%	No	RI_DR_INTRO_PLAN_DELAY_VACCINE	For which vaccine introduction(s) are you facing delays?
EURO	ALB	Albania	Upper middle income	98	>= 95%	>= 95%	Self-financing		2854710	Q1-Q2	0.408066	25-49%	No	RI_DR_INTRO_PLAN_DELAY_VACCINE_PLAN	Is the vaccine introduction(s) still planned?
EURO	ALB	Albania	Upper middle income	98	>= 95%	>= 95%	Self-financing		2854710	Q1-Q2	0.408066	25-49%	No	RI_DR_SURV_PERF	Did vaccine preventable disease surveillance such as acute flaccid paralysis (AFP) or measles surveillance performance deteriorate (i.e. non-polio AFP rate, non-measles non-rubella [NMNR] discard rate) during March 2020 to December 2021 because of COVID-19?			No response	ND/NR/No response
EURO	ALB	Albania	Upper middle income	98	>= 95%	>= 95%	Self-financing		2854710	Q1-Q2	0.408066	25-49%	No	RI_DR_SURV_PERF_MEASURES	If yes, did the country take any innovative measures in 2020-2021 to maintain or improve vaccine preventable disease surveillance performance such as for AFP or measles surveillance to mitigate such impact of COVID-19?
EURO	ALB	Albania	Upper middle income	98	>= 95%	>= 95%	Self-financing		2854710	Q1-Q2	0.408066	25-49%	No	RI_DR_OUTBREAK_RESPONSE	Was there any VPD outbreak response immunization between March 2020 to December 2021, including those at subnational levels?			No response	ND/NR/No response
EURO	ALB	Albania	Upper middle income	98	>= 95%	>= 95%	Self-financing		2854710	Q1-Q2	0.408066	25-49%	No	RI_DR_OUTBREAK_RESPONSE_DISEASE	If yes, which disease or diseases?
EURO	ALB	Albania	Upper middle income	98	>= 95%	>= 95%	Self-financing		2854710	Q1-Q2	0.408066	25-49%	No	RI_DR_CATCHUP_ASSESSMENT	Have you conducted (2020 to 2021), or are you planning to conduct (in 2022), a survey or some other form of assessment to monitor coverage among the cohorts of children likely to have been affected by the pandemic and/or to determine if they were caught-up?			No response	ND/NR/No response
EURO	ALB	Albania	Upper middle income	98	>= 95%	>= 95%	Self-financing		2854710	Q1-Q2	0.408066	25-49%	No	RI_DR_CATCHUP_ASSESSMENT_INFO	If yes, please provide more details [level (national, vs. some areas), type of assessment, date(s)]:
EURO	ALB	Albania	Upper middle income	98	>= 95%	>= 95%	Self-financing		2854710	Q1-Q2	0.408066	25-49%	No	RI_DR_DH_ADAPTATIONS	In 2021, were there any adaptations (legislation, guidelines for interoperability, partnering with private providers, etc.) needed for the governance framework used for digital health in relation to the systems used for COVID-19 vaccination and/or routine immunization in the COVID-19 context?			No response	ND/NR/No response
EURO	ALB	Albania	Upper middle income	98	>= 95%	>= 95%	Self-financing		2854710	Q1-Q2	0.408066	25-49%	No	RI_DR_DH_ADAPTATIONS_INFO	If yes, please explain:
EURO	AND	Andorra	High income	99	>= 95%	>= 95%	Self-financing		79034	< Q1	0.74054	50-74%	No	RI_DR_ASSESSMENT	From March 2020 until December 2021, has any assessment/survey been carried out to understand the reasons why children may have missed or delayed a vaccine because of the COVID-19 pandemic?			No	No
EURO	AND	Andorra	High income	99	>= 95%	>= 95%	Self-financing		79034	< Q1	0.74054	50-74%	No	RI_DR_ASSESSMENT_FINDINGS	If a report is not available, please briefly describe the findings:			No response	ND/NR/No response
EURO	AND	Andorra	High income	99	>= 95%	>= 95%	Self-financing		79034	< Q1	0.74054	50-74%	No	RI_DR_INTERVENTIONS_ADOPTED	To minimize the impact of the COVID-19 pandemic on immunization across the life course in 2021, what kinds of additional or new interventions were adopted, are planned, or require additional support? Adopted	OTHER	Other	Not relevant	ND/NR/No response
EURO	AND	Andorra	High income	99	>= 95%	>= 95%	Self-financing		79034	< Q1	0.74054	50-74%	No	RI_DR_INTERVENTIONS_ADOPTED	To minimize the impact of the COVID-19 pandemic on immunization across the life course in 2021, what kinds of additional or new interventions were adopted, are planned, or require additional support? Adopted	COLD_CHAIN_IMPROVE	Cold chain improvements	No	No
EURO	AND	Andorra	High income	99	>= 95%	>= 95%	Self-financing		79034	< Q1	0.74054	50-74%	No	RI_DR_INTERVENTIONS_ADOPTED	To minimize the impact of the COVID-19 pandemic on immunization across the life course in 2021, what kinds of additional or new interventions were adopted, are planned, or require additional support? Adopted	DRIVETHROUGH_POSTS	Use of drive-through vaccination posts	No	No
EURO	AND	Andorra	High income	99	>= 95%	>= 95%	Self-financing		79034	< Q1	0.74054	50-74%	No	RI_DR_INTERVENTIONS_ADOPTED	To minimize the impact of the COVID-19 pandemic on immunization across the life course in 2021, what kinds of additional or new interventions were adopted, are planned, or require additional support? Adopted	HR_PLAN_SUBNATIONAL_INCREASE	Increased human resources for planning/management at subnational level	No	No
EURO	AND	Andorra	High income	99	>= 95%	>= 95%	Self-financing		79034	< Q1	0.74054	50-74%	No	RI_DR_INTERVENTIONS_ADOPTED	To minimize the impact of the COVID-19 pandemic on immunization across the life course in 2021, what kinds of additional or new interventions were adopted, are planned, or require additional support? Adopted	INTEGRATION_COVID19_RI	Integrating COVID-19 vaccination opportunities with routine immunization	No	No
EURO	AND	Andorra	High income	99	>= 95%	>= 95%	Self-financing		79034	< Q1	0.74054	50-74%	No	RI_DR_INTERVENTIONS_ADOPTED	To minimize the impact of the COVID-19 pandemic on immunization across the life course in 2021, what kinds of additional or new interventions were adopted, are planned, or require additional support? Adopted	COMMUNICATION_PROMOTION	Communications to promote vaccination or target defaulters	No	No
EURO	AND	Andorra	High income	99	>= 95%	>= 95%	Self-financing		79034	< Q1	0.74054	50-74%	No	RI_DR_INTERVENTIONS_ADOPTED	To minimize the impact of the COVID-19 pandemic on immunization across the life course in 2021, what kinds of additional or new interventions were adopted, are planned, or require additional support? Adopted	COMMUNITY_ENGAGEMENT	Community engagement	No	No
EURO	AND	Andorra	High income	99	>= 95%	>= 95%	Self-financing		79034	< Q1	0.74054	50-74%	No	RI_DR_INTERVENTIONS_ADOPTED	To minimize the impact of the COVID-19 pandemic on immunization across the life course in 2021, what kinds of additional or new interventions were adopted, are planned, or require additional support? Adopted	PRIVATE_PROVIDERS_STRENGTHENED	Strengthened existing use of private providers	No	No
EURO	AND	Andorra	High income	99	>= 95%	>= 95%	Self-financing		79034	< Q1	0.74054	50-74%	No	RI_DR_INTERVENTIONS_ADOPTED	To minimize the impact of the COVID-19 pandemic on immunization across the life course in 2021, what kinds of additional or new interventions were adopted, are planned, or require additional support? Adopted	HR_SERVICEDELIVERY_INCREASE	Increased human resources at service delivery level	No	No
EURO	AND	Andorra	High income	99	>= 95%	>= 95%	Self-financing		79034	< Q1	0.74054	50-74%	No	RI_DR_INTERVENTIONS_ADOPTED	To minimize the impact of the COVID-19 pandemic on immunization across the life course in 2021, what kinds of additional or new interventions were adopted, are planned, or require additional support? Adopted	OUTREACH_SESSIONS_INCREASE	Increased outreach sessions	No	No
EURO	AND	Andorra	High income	99	>= 95%	>= 95%	Self-financing		79034	< Q1	0.74054	50-74%	No	RI_DR_INTERVENTIONS_ADOPTED	To minimize the impact of the COVID-19 pandemic on immunization across the life course in 2021, what kinds of additional or new interventions were adopted, are planned, or require additional support? Adopted	TARGETED_BEHAVIOURAL_INTERVENTIONS	Behavioural interventions directly targeted at the parent/caregiver or vaccine recipient	No	No
EURO	AND	Andorra	High income	99	>= 95%	>= 95%	Self-financing		79034	< Q1	0.74054	50-74%	No	RI_DR_INTERVENTIONS_ADOPTED	To minimize the impact of the COVID-19 pandemic on immunization across the life course in 2021, what kinds of additional or new interventions were adopted, are planned, or require additional support? Adopted	PIRI	Periodic intensification of routine immunization (PIRI)	No	No
EURO	AND	Andorra	High income	99	>= 95%	>= 95%	Self-financing		79034	< Q1	0.74054	50-74%	No	RI_DR_INTERVENTIONS_ADOPTED	To minimize the impact of the COVID-19 pandemic on immunization across the life course in 2021, what kinds of additional or new interventions were adopted, are planned, or require additional support? Adopted	FIXEDSITE_SESSIONS_INCREASE	Increased fixed site sessions	No	No
EURO	AND	Andorra	High income	99	>= 95%	>= 95%	Self-financing		79034	< Q1	0.74054	50-74%	No	RI_DR_INTERVENTIONS_ADOPTED	To minimize the impact of the COVID-19 pandemic on immunization across the life course in 2021, what kinds of additional or new interventions were adopted, are planned, or require additional support? Adopted	PRIVATE_PROVIDERS_ADDITIONAL	Addition of private providers	No	No
EURO	AND	Andorra	High income	99	>= 95%	>= 95%	Self-financing		79034	< Q1	0.74054	50-74%	No	RI_DR_INTERVENTIONS_ADOPTED	To minimize the impact of the COVID-19 pandemic on immunization across the life course in 2021, what kinds of additional or new interventions were adopted, are planned, or require additional support? Adopted	STOCK_DISTRIBUTION_IMPROVE	Improved stock distribution	No	No
EURO	AND	Andorra	High income	99	>= 95%	>= 95%	Self-financing		79034	< Q1	0.74054	50-74%	No	RI_DR_INTERVENTIONS_ADOPTED	To minimize the impact of the COVID-19 pandemic on immunization across the life course in 2021, what kinds of additional or new interventions were adopted, are planned, or require additional support? Adopted	HF_INTERVENTIONS	Interventions at the health facility level to improve the service experience	No	No
EURO	AND	Andorra	High income	99	>= 95%	>= 95%	Self-financing		79034	< Q1	0.74054	50-74%	No	RI_DR_INTERVENTIONS_ADOPTED	To minimize the impact of the COVID-19 pandemic on immunization across the life course in 2021, what kinds of additional or new interventions were adopted, are planned, or require additional support? Adopted	MICRO_CATCHUP_UPDATE	Update microplanning for catch-up vaccination	No	No
EURO	AND	Andorra	High income	99	>= 95%	>= 95%	Self-financing		79034	< Q1	0.74054	50-74%	No	RI_DR_INTERVENTIONS_ADOPTED	To minimize the impact of the COVID-19 pandemic on immunization across the life course in 2021, what kinds of additional or new interventions were adopted, are planned, or require additional support? Adopted	RI_FINANCING_INCREASE	Increased financing for the routine immunization programme	No	No
EURO	AND	Andorra	High income	99	>= 95%	>= 95%	Self-financing		79034	< Q1	0.74054	50-74%	No	RI_DR_INTERVENTIONS_ADOPTED	To minimize the impact of the COVID-19 pandemic on immunization across the life course in 2021, what kinds of additional or new interventions were adopted, are planned, or require additional support? Adopted	NO_ADDITIONAL_ACTIVITIES	Not applicable - no additional actions out of the usual activities	Yes	Yes
EURO	AND	Andorra	High income	99	>= 95%	>= 95%	Self-financing		79034	< Q1	0.74054	50-74%	No	RI_DR_INTERVENTIONS_ADOPTED	To minimize the impact of the COVID-19 pandemic on immunization across the life course in 2021, what kinds of additional or new interventions were adopted, are planned, or require additional support? Adopted	HR_PLAN_NATIONAL_INCREASE	Increased human resources for planning/management at national level	No	No
EURO	AND	Andorra	High income	99	>= 95%	>= 95%	Self-financing		79034	< Q1	0.74054	50-74%	No	RI_DR_INTERVENTIONS_ADOPTED	To minimize the impact of the COVID-19 pandemic on immunization across the life course in 2021, what kinds of additional or new interventions were adopted, are planned, or require additional support? Adopted	POLICY_CHANGE_CATCHUP	Policy change to facilitate catch-up of missed children	No	No
EURO	AND	Andorra	High income	99	>= 95%	>= 95%	Self-financing		79034	< Q1	0.74054	50-74%	No	RI_DR_INTERVENTIONS_PLANNED	To minimize the impact of the COVID-19 pandemic on immunization across the life course in 2021, what kinds of additional or new interventions were adopted, are planned, or require additional support? Planned	OTHER	Other	No response	ND/NR/No response
EURO	AND	Andorra	High income	99	>= 95%	>= 95%	Self-financing		79034	< Q1	0.74054	50-74%	No	RI_DR_INTERVENTIONS_PLANNED	To minimize the impact of the COVID-19 pandemic on immunization across the life course in 2021, what kinds of additional or new interventions were adopted, are planned, or require additional support? Planned	COLD_CHAIN_IMPROVE	Cold chain improvements	No response	ND/NR/No response
EURO	AND	Andorra	High income	99	>= 95%	>= 95%	Self-financing		79034	< Q1	0.74054	50-74%	No	RI_DR_INTERVENTIONS_PLANNED	To minimize the impact of the COVID-19 pandemic on immunization across the life course in 2021, what kinds of additional or new interventions were adopted, are planned, or require additional support? Planned	DRIVETHROUGH_POSTS	Use of drive-through vaccination posts	No response	ND/NR/No response
EURO	AND	Andorra	High income	99	>= 95%	>= 95%	Self-financing		79034	< Q1	0.74054	50-74%	No	RI_DR_INTERVENTIONS_PLANNED	To minimize the impact of the COVID-19 pandemic on immunization across the life course in 2021, what kinds of additional or new interventions were adopted, are planned, or require additional support? Planned	HR_PLAN_SUBNATIONAL_INCREASE	Increased human resources for planning/management at subnational level	No response	ND/NR/No response
EURO	AND	Andorra	High income	99	>= 95%	>= 95%	Self-financing		79034	< Q1	0.74054	50-74%	No	RI_DR_INTERVENTIONS_PLANNED	To minimize the impact of the COVID-19 pandemic on immunization across the life course in 2021, what kinds of additional or new interventions were adopted, are planned, or require additional support? Planned	INTEGRATION_COVID19_RI	Integrating COVID-19 vaccination opportunities with routine immunization	No response	ND/NR/No response
EURO	AND	Andorra	High income	99	>= 95%	>= 95%	Self-financing		79034	< Q1	0.74054	50-74%	No	RI_DR_INTERVENTIONS_PLANNED	To minimize the impact of the COVID-19 pandemic on immunization across the life course in 2021, what kinds of additional or new interventions were adopted, are planned, or require additional support? Planned	COMMUNICATION_PROMOTION	Communications to promote vaccination or target defaulters	No response	ND/NR/No response
EURO	AND	Andorra	High income	99	>= 95%	>= 95%	Self-financing		79034	< Q1	0.74054	50-74%	No	RI_DR_INTERVENTIONS_PLANNED	To minimize the impact of the COVID-19 pandemic on immunization across the life course in 2021, what kinds of additional or new interventions were adopted, are planned, or require additional support? Planned	COMMUNITY_ENGAGEMENT	Community engagement	No response	ND/NR/No response
EURO	AND	Andorra	High income	99	>= 95%	>= 95%	Self-financing		79034	< Q1	0.74054	50-74%	No	RI_DR_INTERVENTIONS_PLANNED	To minimize the impact of the COVID-19 pandemic on immunization across the life course in 2021, what kinds of additional or new interventions were adopted, are planned, or require additional support? Planned	PRIVATE_PROVIDERS_STRENGTHENED	Strengthened existing use of private providers	No response	ND/NR/No response
EURO	AND	Andorra	High income	99	>= 95%	>= 95%	Self-financing		79034	< Q1	0.74054	50-74%	No	RI_DR_INTERVENTIONS_PLANNED	To minimize the impact of the COVID-19 pandemic on immunization across the life course in 2021, what kinds of additional or new interventions were adopted, are planned, or require additional support? Planned	HR_SERVICEDELIVERY_INCREASE	Increased human resources at service delivery level	No response	ND/NR/No response
EURO	AND	Andorra	High income	99	>= 95%	>= 95%	Self-financing		79034	< Q1	0.74054	50-74%	No	RI_DR_INTERVENTIONS_PLANNED	To minimize the impact of the COVID-19 pandemic on immunization across the life course in 2021, what kinds of additional or new interventions were adopted, are planned, or require additional support? Planned	OUTREACH_SESSIONS_INCREASE	Increased outreach sessions	No response	ND/NR/No response
EURO	AND	Andorra	High income	99	>= 95%	>= 95%	Self-financing		79034	< Q1	0.74054	50-74%	No	RI_DR_INTERVENTIONS_PLANNED	To minimize the impact of the COVID-19 pandemic on immunization across the life course in 2021, what kinds of additional or new interventions were adopted, are planned, or require additional support? Planned	TARGETED_BEHAVIOURAL_INTERVENTIONS	Behavioural interventions directly targeted at the parent/caregiver or vaccine recipient	No response	ND/NR/No response
EURO	AND	Andorra	High income	99	>= 95%	>= 95%	Self-financing		79034	< Q1	0.74054	50-74%	No	RI_DR_INTERVENTIONS_PLANNED	To minimize the impact of the COVID-19 pandemic on immunization across the life course in 2021, what kinds of additional or new interventions were adopted, are planned, or require additional support? Planned	PIRI	Periodic intensification of routine immunization (PIRI)	No response	ND/NR/No response
EURO	AND	Andorra	High income	99	>= 95%	>= 95%	Self-financing		79034	< Q1	0.74054	50-74%	No	RI_DR_INTERVENTIONS_PLANNED	To minimize the impact of the COVID-19 pandemic on immunization across the life course in 2021, what kinds of additional or new interventions were adopted, are planned, or require additional support? Planned	FIXEDSITE_SESSIONS_INCREASE	Increased fixed site sessions	No response	ND/NR/No response
EURO	AND	Andorra	High income	99	>= 95%	>= 95%	Self-financing		79034	< Q1	0.74054	50-74%	No	RI_DR_INTERVENTIONS_PLANNED	To minimize the impact of the COVID-19 pandemic on immunization across the life course in 2021, what kinds of additional or new interventions were adopted, are planned, or require additional support? Planned	PRIVATE_PROVIDERS_ADDITIONAL	Addition of private providers	No response	ND/NR/No response
EURO	AND	Andorra	High income	99	>= 95%	>= 95%	Self-financing		79034	< Q1	0.74054	50-74%	No	RI_DR_INTERVENTIONS_PLANNED	To minimize the impact of the COVID-19 pandemic on immunization across the life course in 2021, what kinds of additional or new interventions were adopted, are planned, or require additional support? Planned	STOCK_DISTRIBUTION_IMPROVE	Improved stock distribution	No response	ND/NR/No response
EURO	AND	Andorra	High income	99	>= 95%	>= 95%	Self-financing		79034	< Q1	0.74054	50-74%	No	RI_DR_INTERVENTIONS_PLANNED	To minimize the impact of the COVID-19 pandemic on immunization across the life course in 2021, what kinds of additional or new interventions were adopted, are planned, or require additional support? Planned	HF_INTERVENTIONS	Interventions at the health facility level to improve the service experience	No response	ND/NR/No response
EURO	AND	Andorra	High income	99	>= 95%	>= 95%	Self-financing		79034	< Q1	0.74054	50-74%	No	RI_DR_INTERVENTIONS_PLANNED	To minimize the impact of the COVID-19 pandemic on immunization across the life course in 2021, what kinds of additional or new interventions were adopted, are planned, or require additional support? Planned	MICRO_CATCHUP_UPDATE	Update microplanning for catch-up vaccination	Not relevant	ND/NR/No response
EURO	AND	Andorra	High income	99	>= 95%	>= 95%	Self-financing		79034	< Q1	0.74054	50-74%	No	RI_DR_INTERVENTIONS_PLANNED	To minimize the impact of the COVID-19 pandemic on immunization across the life course in 2021, what kinds of additional or new interventions were adopted, are planned, or require additional support? Planned	RI_FINANCING_INCREASE	Increased financing for the routine immunization programme	No	No
EURO	AND	Andorra	High income	99	>= 95%	>= 95%	Self-financing		79034	< Q1	0.74054	50-74%	No	RI_DR_INTERVENTIONS_PLANNED	To minimize the impact of the COVID-19 pandemic on immunization across the life course in 2021, what kinds of additional or new interventions were adopted, are planned, or require additional support? Planned	NO_ADDITIONAL_ACTIVITIES	Not applicable - no additional actions out of the usual activities	No	No
EURO	AND	Andorra	High income	99	>= 95%	>= 95%	Self-financing		79034	< Q1	0.74054	50-74%	No	RI_DR_INTERVENTIONS_PLANNED	To minimize the impact of the COVID-19 pandemic on immunization across the life course in 2021, what kinds of additional or new interventions were adopted, are planned, or require additional support? Planned	HR_PLAN_NATIONAL_INCREASE	Increased human resources for planning/management at national level	No	No
EURO	AND	Andorra	High income	99	>= 95%	>= 95%	Self-financing		79034	< Q1	0.74054	50-74%	No	RI_DR_INTERVENTIONS_PLANNED	To minimize the impact of the COVID-19 pandemic on immunization across the life course in 2021, what kinds of additional or new interventions were adopted, are planned, or require additional support? Planned	POLICY_CHANGE_CATCHUP	Policy change to facilitate catch-up of missed children	No	No
EURO	AND	Andorra	High income	99	>= 95%	>= 95%	Self-financing		79034	< Q1	0.74054	50-74%	No	RI_DR_INTERVENTIONS_SUPPORT	To minimize the impact of the COVID-19 pandemic on immunization across the life course in 2021, what kinds of additional or new interventions were adopted, are planned, or require additional support? Require additional support	OTHER	Other	No response	ND/NR/No response
EURO	AND	Andorra	High income	99	>= 95%	>= 95%	Self-financing		79034	< Q1	0.74054	50-74%	No	RI_DR_INTERVENTIONS_SUPPORT	To minimize the impact of the COVID-19 pandemic on immunization across the life course in 2021, what kinds of additional or new interventions were adopted, are planned, or require additional support? Require additional support	COLD_CHAIN_IMPROVE	Cold chain improvements	No response	ND/NR/No response
EURO	AND	Andorra	High income	99	>= 95%	>= 95%	Self-financing		79034	< Q1	0.74054	50-74%	No	RI_DR_INTERVENTIONS_SUPPORT	To minimize the impact of the COVID-19 pandemic on immunization across the life course in 2021, what kinds of additional or new interventions were adopted, are planned, or require additional support? Require additional support	DRIVETHROUGH_POSTS	Use of drive-through vaccination posts	No response	ND/NR/No response
EURO	AND	Andorra	High income	99	>= 95%	>= 95%	Self-financing		79034	< Q1	0.74054	50-74%	No	RI_DR_INTERVENTIONS_SUPPORT	To minimize the impact of the COVID-19 pandemic on immunization across the life course in 2021, what kinds of additional or new interventions were adopted, are planned, or require additional support? Require additional support	HR_PLAN_SUBNATIONAL_INCREASE	Increased human resources for planning/management at subnational level	No response	ND/NR/No response
EURO	AND	Andorra	High income	99	>= 95%	>= 95%	Self-financing		79034	< Q1	0.74054	50-74%	No	RI_DR_INTERVENTIONS_SUPPORT	To minimize the impact of the COVID-19 pandemic on immunization across the life course in 2021, what kinds of additional or new interventions were adopted, are planned, or require additional support? Require additional support	INTEGRATION_COVID19_RI	Integrating COVID-19 vaccination opportunities with routine immunization	No response	ND/NR/No response
EURO	AND	Andorra	High income	99	>= 95%	>= 95%	Self-financing		79034	< Q1	0.74054	50-74%	No	RI_DR_INTERVENTIONS_SUPPORT	To minimize the impact of the COVID-19 pandemic on immunization across the life course in 2021, what kinds of additional or new interventions were adopted, are planned, or require additional support? Require additional support	COMMUNICATION_PROMOTION	Communications to promote vaccination or target defaulters	No response	ND/NR/No response
EURO	AND	Andorra	High income	99	>= 95%	>= 95%	Self-financing		79034	< Q1	0.74054	50-74%	No	RI_DR_INTERVENTIONS_SUPPORT	To minimize the impact of the COVID-19 pandemic on immunization across the life course in 2021, what kinds of additional or new interventions were adopted, are planned, or require additional support? Require additional support	COMMUNITY_ENGAGEMENT	Community engagement	No response	ND/NR/No response
EURO	AND	Andorra	High income	99	>= 95%	>= 95%	Self-financing		79034	< Q1	0.74054	50-74%	No	RI_DR_INTERVENTIONS_SUPPORT	To minimize the impact of the COVID-19 pandemic on immunization across the life course in 2021, what kinds of additional or new interventions were adopted, are planned, or require additional support? Require additional support	PRIVATE_PROVIDERS_STRENGTHENED	Strengthened existing use of private providers	No response	ND/NR/No response
EURO	AND	Andorra	High income	99	>= 95%	>= 95%	Self-financing		79034	< Q1	0.74054	50-74%	No	RI_DR_INTERVENTIONS_SUPPORT	To minimize the impact of the COVID-19 pandemic on immunization across the life course in 2021, what kinds of additional or new interventions were adopted, are planned, or require additional support? Require additional support	HR_SERVICEDELIVERY_INCREASE	Increased human resources at service delivery level	No response	ND/NR/No response
EURO	AND	Andorra	High income	99	>= 95%	>= 95%	Self-financing		79034	< Q1	0.74054	50-74%	No	RI_DR_INTERVENTIONS_SUPPORT	To minimize the impact of the COVID-19 pandemic on immunization across the life course in 2021, what kinds of additional or new interventions were adopted, are planned, or require additional support? Require additional support	OUTREACH_SESSIONS_INCREASE	Increased outreach sessions	No response	ND/NR/No response
EURO	AND	Andorra	High income	99	>= 95%	>= 95%	Self-financing		79034	< Q1	0.74054	50-74%	No	RI_DR_INTERVENTIONS_SUPPORT	To minimize the impact of the COVID-19 pandemic on immunization across the life course in 2021, what kinds of additional or new interventions were adopted, are planned, or require additional support? Require additional support	TARGETED_BEHAVIOURAL_INTERVENTIONS	Behavioural interventions directly targeted at the parent/caregiver or vaccine recipient	No response	ND/NR/No response
EURO	AND	Andorra	High income	99	>= 95%	>= 95%	Self-financing		79034	< Q1	0.74054	50-74%	No	RI_DR_INTERVENTIONS_SUPPORT	To minimize the impact of the COVID-19 pandemic on immunization across the life course in 2021, what kinds of additional or new interventions were adopted, are planned, or require additional support? Require additional support	PIRI	Periodic intensification of routine immunization (PIRI)	No response	ND/NR/No response
EURO	AND	Andorra	High income	99	>= 95%	>= 95%	Self-financing		79034	< Q1	0.74054	50-74%	No	RI_DR_INTERVENTIONS_SUPPORT	To minimize the impact of the COVID-19 pandemic on immunization across the life course in 2021, what kinds of additional or new interventions were adopted, are planned, or require additional support? Require additional support	FIXEDSITE_SESSIONS_INCREASE	Increased fixed site sessions	No response	ND/NR/No response
EURO	AND	Andorra	High income	99	>= 95%	>= 95%	Self-financing		79034	< Q1	0.74054	50-74%	No	RI_DR_INTERVENTIONS_SUPPORT	To minimize the impact of the COVID-19 pandemic on immunization across the life course in 2021, what kinds of additional or new interventions were adopted, are planned, or require additional support? Require additional support	PRIVATE_PROVIDERS_ADDITIONAL	Addition of private providers	No response	ND/NR/No response
EURO	AND	Andorra	High income	99	>= 95%	>= 95%	Self-financing		79034	< Q1	0.74054	50-74%	No	RI_DR_INTERVENTIONS_SUPPORT	To minimize the impact of the COVID-19 pandemic on immunization across the life course in 2021, what kinds of additional or new interventions were adopted, are planned, or require additional support? Require additional support	STOCK_DISTRIBUTION_IMPROVE	Improved stock distribution	No response	ND/NR/No response
EURO	AND	Andorra	High income	99	>= 95%	>= 95%	Self-financing		79034	< Q1	0.74054	50-74%	No	RI_DR_INTERVENTIONS_SUPPORT	To minimize the impact of the COVID-19 pandemic on immunization across the life course in 2021, what kinds of additional or new interventions were adopted, are planned, or require additional support? Require additional support	HF_INTERVENTIONS	Interventions at the health facility level to improve the service experience	No response	ND/NR/No response
EURO	AND	Andorra	High income	99	>= 95%	>= 95%	Self-financing		79034	< Q1	0.74054	50-74%	No	RI_DR_INTERVENTIONS_SUPPORT	To minimize the impact of the COVID-19 pandemic on immunization across the life course in 2021, what kinds of additional or new interventions were adopted, are planned, or require additional support? Require additional support	MICRO_CATCHUP_UPDATE	Update microplanning for catch-up vaccination	No	No
EURO	AND	Andorra	High income	99	>= 95%	>= 95%	Self-financing		79034	< Q1	0.74054	50-74%	No	RI_DR_INTERVENTIONS_SUPPORT	To minimize the impact of the COVID-19 pandemic on immunization across the life course in 2021, what kinds of additional or new interventions were adopted, are planned, or require additional support? Require additional support	RI_FINANCING_INCREASE	Increased financing for the routine immunization programme	No	No
EURO	AND	Andorra	High income	99	>= 95%	>= 95%	Self-financing		79034	< Q1	0.74054	50-74%	No	RI_DR_INTERVENTIONS_SUPPORT	To minimize the impact of the COVID-19 pandemic on immunization across the life course in 2021, what kinds of additional or new interventions were adopted, are planned, or require additional support? Require additional support	NO_ADDITIONAL_ACTIVITIES	Not applicable - no additional actions out of the usual activities	No	No
EURO	AND	Andorra	High income	99	>= 95%	>= 95%	Self-financing		79034	< Q1	0.74054	50-74%	No	RI_DR_INTERVENTIONS_SUPPORT	To minimize the impact of the COVID-19 pandemic on immunization across the life course in 2021, what kinds of additional or new interventions were adopted, are planned, or require additional support? Require additional support	HR_PLAN_NATIONAL_INCREASE	Increased human resources for planning/management at national level	No	No
EURO	AND	Andorra	High income	99	>= 95%	>= 95%	Self-financing		79034	< Q1	0.74054	50-74%	No	RI_DR_INTERVENTIONS_SUPPORT	To minimize the impact of the COVID-19 pandemic on immunization across the life course in 2021, what kinds of additional or new interventions were adopted, are planned, or require additional support? Require additional support	POLICY_CHANGE_CATCHUP	Policy change to facilitate catch-up of missed children	No	No
EURO	AND	Andorra	High income	99	>= 95%	>= 95%	Self-financing		79034	< Q1	0.74054	50-74%	No	RI_DR_INTERVENTIONS_OTHER_INFO	Please describe any other interventions briefly, including any new approaches not covered in the list above:			Not relevant	ND/NR/No response
EURO	AND	Andorra	High income	99	>= 95%	>= 95%	Self-financing		79034	< Q1	0.74054	50-74%	No	RI_DR_PROGRAMME_FUNDING	Do you anticipate a decline in overall funding for your routine immunization programme in 2022-2023 (including domestic financing and any external aid) because of the impact of COVID-19 pandemic or because of COVID-19 vaccination roll-out?			No	No
EURO	AND	Andorra	High income	99	>= 95%	>= 95%	Self-financing		79034	< Q1	0.74054	50-74%	No	RI_DR_PROGRAMME_SUPPLY	Was your programme in 2021 affected by global supply-related issues?			No	No
EURO	AND	Andorra	High income	99	>= 95%	>= 95%	Self-financing		79034	< Q1	0.74054	50-74%	No	RI_DR_PRORAMME_SUPPLY_VACCINES	Vaccines			No response	ND/NR/No response
EURO	AND	Andorra	High income	99	>= 95%	>= 95%	Self-financing		79034	< Q1	0.74054	50-74%	No	RI_DR_PROGRAMME_SUPPLY_VACCINES_LIST	If yes, which supply items: Which vaccines?			No response	ND/NR/No response
EURO	AND	Andorra	High income	99	>= 95%	>= 95%	Self-financing		79034	< Q1	0.74054	50-74%	No	RI_DR_PROGRAMME_SUPPLY_SYRINGES	Syringes			No response	ND/NR/No response
EURO	AND	Andorra	High income	99	>= 95%	>= 95%	Self-financing		79034	< Q1	0.74054	50-74%	No	RI_DR_PROGRAMME_SUPPLY_OTHER	Other			No response	ND/NR/No response
EURO	AND	Andorra	High income	99	>= 95%	>= 95%	Self-financing		79034	< Q1	0.74054	50-74%	No	RI_DR_PROGRAMME_SUPPLY_OTHER_LIST	If yes, which supply items: Please describe:			No response	ND/NR/No response
EURO	AND	Andorra	High income	99	>= 95%	>= 95%	Self-financing		79034	< Q1	0.74054	50-74%	No	RI_DR_SURV_INTERVENTIONS_TRAINING	Training/orientation			No response	ND/NR/No response
EURO	AND	Andorra	High income	99	>= 95%	>= 95%	Self-financing		79034	< Q1	0.74054	50-74%	No	RI_DR_SURV_INTERVENTIONS_CASESEARCH	Case search			No response	ND/NR/No response
EURO	AND	Andorra	High income	99	>= 95%	>= 95%	Self-financing		79034	< Q1	0.74054	50-74%	No	RI_DR_SURV_INTERVENTIONS_CASEINVESTIGATION	Case investigation			No response	ND/NR/No response
EURO	AND	Andorra	High income	99	>= 95%	>= 95%	Self-financing		79034	< Q1	0.74054	50-74%	No	RI_DR_SURV_INTERVENTIONS_SAMPLETRANSPORT	Sample transportation to labs			No response	ND/NR/No response
EURO	AND	Andorra	High income	99	>= 95%	>= 95%	Self-financing		79034	< Q1	0.74054	50-74%	No	RI_DR_SURV_INTERVENTIONS_LABINVESTIGATION	Lab investigation			No response	ND/NR/No response
EURO	AND	Andorra	High income	99	>= 95%	>= 95%	Self-financing		79034	< Q1	0.74054	50-74%	No	RI_DR_SURV_INTERVENTIONS_OUTBREAK	Outbreak investigation and response			No response	ND/NR/No response
EURO	AND	Andorra	High income	99	>= 95%	>= 95%	Self-financing		79034	< Q1	0.74054	50-74%	No	RI_DR_SURV_INTERVENTIONS_OTHER	Other			No response	ND/NR/No response
EURO	AND	Andorra	High income	99	>= 95%	>= 95%	Self-financing		79034	< Q1	0.74054	50-74%	No	RI_DR_SURV_INTERVENTIONS_OTHER_INFO	Please mark all domains that were addressed by interventions: If other, please describe:			No response	ND/NR/No response
EURO	AND	Andorra	High income	99	>= 95%	>= 95%	Self-financing		79034	< Q1	0.74054	50-74%	No	RI_DR_SURV_INTERVENTIONS_INFO	Please mark all domains that were addressed by interventions: Please add a short description (max 50 words) of the innovations that you implemented:			No response	ND/NR/No response
EURO	AND	Andorra	High income	99	>= 95%	>= 95%	Self-financing		79034	< Q1	0.74054	50-74%	No	RI_DR_SYSTEMS_ELECTRIC_INPLACE	Electronic system already in place and adapted to COVID-19	VACCINATION_APPOINTMENTS	Vaccination appointments, determination eligibility and scheduling	No response	ND/NR/No response
EURO	AND	Andorra	High income	99	>= 95%	>= 95%	Self-financing		79034	< Q1	0.74054	50-74%	No	RI_DR_SYSTEMS_ELECTRIC_INPLACE	Electronic system already in place and adapted to COVID-19	AGGREGATE_SYSTEM	Aggregate system for recording and reporting vaccinations or e-Health Management Information System (HMIS)	No response	ND/NR/No response
EURO	AND	Andorra	High income	99	>= 95%	>= 95%	Self-financing		79034	< Q1	0.74054	50-74%	No	RI_DR_SYSTEMS_ELECTRIC_INPLACE	Electronic system already in place and adapted to COVID-19	INDIVIDUAL_REPORTING	Individual registration and reporting	No response	ND/NR/No response
EURO	AND	Andorra	High income	99	>= 95%	>= 95%	Self-financing		79034	< Q1	0.74054	50-74%	No	RI_DR_SYSTEMS_ELECTRIC_INPLACE	Electronic system already in place and adapted to COVID-19	REMINDER_SYSTEM	System to send recall/reminders	No response	ND/NR/No response
EURO	AND	Andorra	High income	99	>= 95%	>= 95%	Self-financing		79034	< Q1	0.74054	50-74%	No	RI_DR_SYSTEMS_ELECTRIC_INPLACE	Electronic system already in place and adapted to COVID-19	ELECTRONIC_HBR	Electronic home-based record	No response	ND/NR/No response
EURO	AND	Andorra	High income	99	>= 95%	>= 95%	Self-financing		79034	< Q1	0.74054	50-74%	No	RI_DR_SYSTEMS_ELECTRIC_INPLACE	Electronic system already in place and adapted to COVID-19	AEFI_SURV_SYSTEM	Adverse event following immunization (AEFI) surveillance system	No response	ND/NR/No response
EURO	AND	Andorra	High income	99	>= 95%	>= 95%	Self-financing		79034	< Q1	0.74054	50-74%	No	RI_DR_SYSTEMS_ELECTRIC_INPLACE	Electronic system already in place and adapted to COVID-19	SUPPLY_CHAIN_MGMT	Supply chain management	No response	ND/NR/No response
EURO	AND	Andorra	High income	99	>= 95%	>= 95%	Self-financing		79034	< Q1	0.74054	50-74%	No	RI_DR_SYSTEMS_NEWCOVID19	New system developed for COVID-19 vaccines only	VACCINATION_APPOINTMENTS	Vaccination appointments, determination eligibility and scheduling	Yes	Yes
EURO	AND	Andorra	High income	99	>= 95%	>= 95%	Self-financing		79034	< Q1	0.74054	50-74%	No	RI_DR_SYSTEMS_NEWCOVID19	New system developed for COVID-19 vaccines only	AGGREGATE_SYSTEM	Aggregate system for recording and reporting vaccinations or e-Health Management Information System (HMIS)	No response	ND/NR/No response
EURO	AND	Andorra	High income	99	>= 95%	>= 95%	Self-financing		79034	< Q1	0.74054	50-74%	No	RI_DR_SYSTEMS_NEWCOVID19	New system developed for COVID-19 vaccines only	INDIVIDUAL_REPORTING	Individual registration and reporting	Yes	Yes
EURO	AND	Andorra	High income	99	>= 95%	>= 95%	Self-financing		79034	< Q1	0.74054	50-74%	No	RI_DR_SYSTEMS_NEWCOVID19	New system developed for COVID-19 vaccines only	REMINDER_SYSTEM	System to send recall/reminders	Yes	Yes
EURO	AND	Andorra	High income	99	>= 95%	>= 95%	Self-financing		79034	< Q1	0.74054	50-74%	No	RI_DR_SYSTEMS_NEWCOVID19	New system developed for COVID-19 vaccines only	ELECTRONIC_HBR	Electronic home-based record	No response	ND/NR/No response
EURO	AND	Andorra	High income	99	>= 95%	>= 95%	Self-financing		79034	< Q1	0.74054	50-74%	No	RI_DR_SYSTEMS_NEWCOVID19	New system developed for COVID-19 vaccines only	AEFI_SURV_SYSTEM	Adverse event following immunization (AEFI) surveillance system	No response	ND/NR/No response
EURO	AND	Andorra	High income	99	>= 95%	>= 95%	Self-financing		79034	< Q1	0.74054	50-74%	No	RI_DR_SYSTEMS_NEWCOVID19	New system developed for COVID-19 vaccines only	SUPPLY_CHAIN_MGMT	Supply chain management	No response	ND/NR/No response
EURO	AND	Andorra	High income	99	>= 95%	>= 95%	Self-financing		79034	< Q1	0.74054	50-74%	No	RI_DR_SYSTEMS_NEWALL	New system developed for COVID-19 vaccines and is/will be expanded to other routine vaccines	VACCINATION_APPOINTMENTS	Vaccination appointments, determination eligibility and scheduling	No response	ND/NR/No response
EURO	AND	Andorra	High income	99	>= 95%	>= 95%	Self-financing		79034	< Q1	0.74054	50-74%	No	RI_DR_SYSTEMS_NEWALL	New system developed for COVID-19 vaccines and is/will be expanded to other routine vaccines	AGGREGATE_SYSTEM	Aggregate system for recording and reporting vaccinations or e-Health Management Information System (HMIS)	No response	ND/NR/No response
EURO	AND	Andorra	High income	99	>= 95%	>= 95%	Self-financing		79034	< Q1	0.74054	50-74%	No	RI_DR_SYSTEMS_NEWALL	New system developed for COVID-19 vaccines and is/will be expanded to other routine vaccines	INDIVIDUAL_REPORTING	Individual registration and reporting	No response	ND/NR/No response
EURO	AND	Andorra	High income	99	>= 95%	>= 95%	Self-financing		79034	< Q1	0.74054	50-74%	No	RI_DR_SYSTEMS_NEWALL	New system developed for COVID-19 vaccines and is/will be expanded to other routine vaccines	REMINDER_SYSTEM	System to send recall/reminders	No response	ND/NR/No response
EURO	AND	Andorra	High income	99	>= 95%	>= 95%	Self-financing		79034	< Q1	0.74054	50-74%	No	RI_DR_SYSTEMS_NEWALL	New system developed for COVID-19 vaccines and is/will be expanded to other routine vaccines	ELECTRONIC_HBR	Electronic home-based record	No response	ND/NR/No response
EURO	AND	Andorra	High income	99	>= 95%	>= 95%	Self-financing		79034	< Q1	0.74054	50-74%	No	RI_DR_SYSTEMS_NEWALL	New system developed for COVID-19 vaccines and is/will be expanded to other routine vaccines	AEFI_SURV_SYSTEM	Adverse event following immunization (AEFI) surveillance system	No response	ND/NR/No response
EURO	AND	Andorra	High income	99	>= 95%	>= 95%	Self-financing		79034	< Q1	0.74054	50-74%	No	RI_DR_SYSTEMS_NEWALL	New system developed for COVID-19 vaccines and is/will be expanded to other routine vaccines	SUPPLY_CHAIN_MGMT	Supply chain management	No response	ND/NR/No response
EURO	AND	Andorra	High income	99	>= 95%	>= 95%	Self-financing		79034	< Q1	0.74054	50-74%	No	RI_DR_SYSTEMS_ELECTRIC_NO	Electronic system not in place	VACCINATION_APPOINTMENTS	Vaccination appointments, determination eligibility and scheduling	No response	ND/NR/No response
EURO	AND	Andorra	High income	99	>= 95%	>= 95%	Self-financing		79034	< Q1	0.74054	50-74%	No	RI_DR_SYSTEMS_ELECTRIC_NO	Electronic system not in place	AGGREGATE_SYSTEM	Aggregate system for recording and reporting vaccinations or e-Health Management Information System (HMIS)	No response	ND/NR/No response
EURO	AND	Andorra	High income	99	>= 95%	>= 95%	Self-financing		79034	< Q1	0.74054	50-74%	No	RI_DR_SYSTEMS_ELECTRIC_NO	Electronic system not in place	INDIVIDUAL_REPORTING	Individual registration and reporting	No response	ND/NR/No response
EURO	AND	Andorra	High income	99	>= 95%	>= 95%	Self-financing		79034	< Q1	0.74054	50-74%	No	RI_DR_SYSTEMS_ELECTRIC_NO	Electronic system not in place	REMINDER_SYSTEM	System to send recall/reminders	No response	ND/NR/No response
EURO	AND	Andorra	High income	99	>= 95%	>= 95%	Self-financing		79034	< Q1	0.74054	50-74%	No	RI_DR_SYSTEMS_ELECTRIC_NO	Electronic system not in place	ELECTRONIC_HBR	Electronic home-based record	No response	ND/NR/No response
EURO	AND	Andorra	High income	99	>= 95%	>= 95%	Self-financing		79034	< Q1	0.74054	50-74%	No	RI_DR_SYSTEMS_ELECTRIC_NO	Electronic system not in place	AEFI_SURV_SYSTEM	Adverse event following immunization (AEFI) surveillance system	No response	ND/NR/No response
EURO	AND	Andorra	High income	99	>= 95%	>= 95%	Self-financing		79034	< Q1	0.74054	50-74%	No	RI_DR_SYSTEMS_ELECTRIC_NO	Electronic system not in place	SUPPLY_CHAIN_MGMT	Supply chain management	No response	ND/NR/No response
EURO	AND	Andorra	High income	99	>= 95%	>= 95%	Self-financing		79034	< Q1	0.74054	50-74%	No	RI_DR_SYSTEMS_COMMENTS	In 2021, to manage COVID-19 vaccines, routine immunization and vaccination monitoring (in COVID-19 context), which of the following systems were used: Observations or comments	VACCINATION_APPOINTMENTS	Vaccination appointments, determination eligibility and scheduling	No response	ND/NR/No response
EURO	AND	Andorra	High income	99	>= 95%	>= 95%	Self-financing		79034	< Q1	0.74054	50-74%	No	RI_DR_SYSTEMS_COMMENTS	In 2021, to manage COVID-19 vaccines, routine immunization and vaccination monitoring (in COVID-19 context), which of the following systems were used: Observations or comments	AGGREGATE_SYSTEM	Aggregate system for recording and reporting vaccinations or e-Health Management Information System (HMIS)	No response	ND/NR/No response
EURO	AND	Andorra	High income	99	>= 95%	>= 95%	Self-financing		79034	< Q1	0.74054	50-74%	No	RI_DR_SYSTEMS_COMMENTS	In 2021, to manage COVID-19 vaccines, routine immunization and vaccination monitoring (in COVID-19 context), which of the following systems were used: Observations or comments	INDIVIDUAL_REPORTING	Individual registration and reporting	No response	ND/NR/No response
EURO	AND	Andorra	High income	99	>= 95%	>= 95%	Self-financing		79034	< Q1	0.74054	50-74%	No	RI_DR_SYSTEMS_COMMENTS	In 2021, to manage COVID-19 vaccines, routine immunization and vaccination monitoring (in COVID-19 context), which of the following systems were used: Observations or comments	REMINDER_SYSTEM	System to send recall/reminders	No response	ND/NR/No response
EURO	AND	Andorra	High income	99	>= 95%	>= 95%	Self-financing		79034	< Q1	0.74054	50-74%	No	RI_DR_SYSTEMS_COMMENTS	In 2021, to manage COVID-19 vaccines, routine immunization and vaccination monitoring (in COVID-19 context), which of the following systems were used: Observations or comments	ELECTRONIC_HBR	Electronic home-based record	No response	ND/NR/No response
EURO	AND	Andorra	High income	99	>= 95%	>= 95%	Self-financing		79034	< Q1	0.74054	50-74%	No	RI_DR_SYSTEMS_COMMENTS	In 2021, to manage COVID-19 vaccines, routine immunization and vaccination monitoring (in COVID-19 context), which of the following systems were used: Observations or comments	AEFI_SURV_SYSTEM	Adverse event following immunization (AEFI) surveillance system	No response	ND/NR/No response
EURO	AND	Andorra	High income	99	>= 95%	>= 95%	Self-financing		79034	< Q1	0.74054	50-74%	No	RI_DR_SYSTEMS_COMMENTS	In 2021, to manage COVID-19 vaccines, routine immunization and vaccination monitoring (in COVID-19 context), which of the following systems were used: Observations or comments	SUPPLY_CHAIN_MGMT	Supply chain management	No response	ND/NR/No response
EURO	AND	Andorra	High income	99	>= 95%	>= 95%	Self-financing		79034	< Q1	0.74054	50-74%	No	RI_DR_ELECTRONIC_HBR_WHO	If an electronic home-based record was in place, did it follow WHO standards?			No	No
EURO	AND	Andorra	High income	99	>= 95%	>= 95%	Self-financing		79034	< Q1	0.74054	50-74%	No	RI_DR_INTRO_PLAN	Did you originally plan a vaccine introduction for 2021-2023?			Yes	Yes
EURO	AND	Andorra	High income	99	>= 95%	>= 95%	Self-financing		79034	< Q1	0.74054	50-74%	No	RI_DR_INTRO_PLAN_DELAY	If yes, are you now facing delays in plans for new vaccine introductions?			No	No
EURO	AND	Andorra	High income	99	>= 95%	>= 95%	Self-financing		79034	< Q1	0.74054	50-74%	No	RI_DR_INTRO_PLAN_DELAY_VACCINE	For which vaccine introduction(s) are you facing delays?
EURO	AND	Andorra	High income	99	>= 95%	>= 95%	Self-financing		79034	< Q1	0.74054	50-74%	No	RI_DR_INTRO_PLAN_DELAY_VACCINE_PLAN	Is the vaccine introduction(s) still planned?
EURO	AND	Andorra	High income	99	>= 95%	>= 95%	Self-financing		79034	< Q1	0.74054	50-74%	No	RI_DR_SURV_PERF	Did vaccine preventable disease surveillance such as acute flaccid paralysis (AFP) or measles surveillance performance deteriorate (i.e. non-polio AFP rate, non-measles non-rubella [NMNR] discard rate) during March 2020 to December 2021 because of COVID-19?			No	No
EURO	AND	Andorra	High income	99	>= 95%	>= 95%	Self-financing		79034	< Q1	0.74054	50-74%	No	RI_DR_SURV_PERF_MEASURES	If yes, did the country take any innovative measures in 2020-2021 to maintain or improve vaccine preventable disease surveillance performance such as for AFP or measles surveillance to mitigate such impact of COVID-19?
EURO	AND	Andorra	High income	99	>= 95%	>= 95%	Self-financing		79034	< Q1	0.74054	50-74%	No	RI_DR_OUTBREAK_RESPONSE	Was there any VPD outbreak response immunization between March 2020 to December 2021, including those at subnational levels?			No	No
EURO	AND	Andorra	High income	99	>= 95%	>= 95%	Self-financing		79034	< Q1	0.74054	50-74%	No	RI_DR_OUTBREAK_RESPONSE_DISEASE	If yes, which disease or diseases?
EURO	AND	Andorra	High income	99	>= 95%	>= 95%	Self-financing		79034	< Q1	0.74054	50-74%	No	RI_DR_CATCHUP_ASSESSMENT	Have you conducted (2020 to 2021), or are you planning to conduct (in 2022), a survey or some other form of assessment to monitor coverage among the cohorts of children likely to have been affected by the pandemic and/or to determine if they were caught-up?			No	No
EURO	AND	Andorra	High income	99	>= 95%	>= 95%	Self-financing		79034	< Q1	0.74054	50-74%	No	RI_DR_CATCHUP_ASSESSMENT_INFO	If yes, please provide more details [level (national, vs. some areas), type of assessment, date(s)]:
EURO	AND	Andorra	High income	99	>= 95%	>= 95%	Self-financing		79034	< Q1	0.74054	50-74%	No	RI_DR_DH_ADAPTATIONS	In 2021, were there any adaptations (legislation, guidelines for interoperability, partnering with private providers, etc.) needed for the governance framework used for digital health in relation to the systems used for COVID-19 vaccination and/or routine immunization in the COVID-19 context?			No	No
EURO	AND	Andorra	High income	99	>= 95%	>= 95%	Self-financing		79034	< Q1	0.74054	50-74%	No	RI_DR_DH_ADAPTATIONS_INFO	If yes, please explain:
EMRO	ARE	United Arab Emirates	High income	96	>= 95%	>= 95%	Self-financing		9365145	Q2-Q3	0	< 25%	No	RI_DR_ASSESSMENT	From March 2020 until December 2021, has any assessment/survey been carried out to understand the reasons why children may have missed or delayed a vaccine because of the COVID-19 pandemic?			No	No
EMRO	ARE	United Arab Emirates	High income	96	>= 95%	>= 95%	Self-financing		9365145	Q2-Q3	0	< 25%	No	RI_DR_ASSESSMENT_FINDINGS	If a report is not available, please briefly describe the findings:			No response	ND/NR/No response
EMRO	ARE	United Arab Emirates	High income	96	>= 95%	>= 95%	Self-financing		9365145	Q2-Q3	0	< 25%	No	RI_DR_INTERVENTIONS_ADOPTED	To minimize the impact of the COVID-19 pandemic on immunization across the life course in 2021, what kinds of additional or new interventions were adopted, are planned, or require additional support? Adopted	INTEGRATION_COVID19_RI	Integrating COVID-19 vaccination opportunities with routine immunization	No response	ND/NR/No response
EMRO	ARE	United Arab Emirates	High income	96	>= 95%	>= 95%	Self-financing		9365145	Q2-Q3	0	< 25%	No	RI_DR_INTERVENTIONS_ADOPTED	To minimize the impact of the COVID-19 pandemic on immunization across the life course in 2021, what kinds of additional or new interventions were adopted, are planned, or require additional support? Adopted	NO_ADDITIONAL_ACTIVITIES	Not applicable - no additional actions out of the usual activities	No response	ND/NR/No response
EMRO	ARE	United Arab Emirates	High income	96	>= 95%	>= 95%	Self-financing		9365145	Q2-Q3	0	< 25%	No	RI_DR_INTERVENTIONS_ADOPTED	To minimize the impact of the COVID-19 pandemic on immunization across the life course in 2021, what kinds of additional or new interventions were adopted, are planned, or require additional support? Adopted	RI_FINANCING_INCREASE	Increased financing for the routine immunization programme	No response	ND/NR/No response
EMRO	ARE	United Arab Emirates	High income	96	>= 95%	>= 95%	Self-financing		9365145	Q2-Q3	0	< 25%	No	RI_DR_INTERVENTIONS_ADOPTED	To minimize the impact of the COVID-19 pandemic on immunization across the life course in 2021, what kinds of additional or new interventions were adopted, are planned, or require additional support? Adopted	PRIVATE_PROVIDERS_STRENGTHENED	Strengthened existing use of private providers	No response	ND/NR/No response
EMRO	ARE	United Arab Emirates	High income	96	>= 95%	>= 95%	Self-financing		9365145	Q2-Q3	0	< 25%	No	RI_DR_INTERVENTIONS_ADOPTED	To minimize the impact of the COVID-19 pandemic on immunization across the life course in 2021, what kinds of additional or new interventions were adopted, are planned, or require additional support? Adopted	COLD_CHAIN_IMPROVE	Cold chain improvements	No response	ND/NR/No response
EMRO	ARE	United Arab Emirates	High income	96	>= 95%	>= 95%	Self-financing		9365145	Q2-Q3	0	< 25%	No	RI_DR_INTERVENTIONS_ADOPTED	To minimize the impact of the COVID-19 pandemic on immunization across the life course in 2021, what kinds of additional or new interventions were adopted, are planned, or require additional support? Adopted	HR_PLAN_SUBNATIONAL_INCREASE	Increased human resources for planning/management at subnational level	No response	ND/NR/No response
EMRO	ARE	United Arab Emirates	High income	96	>= 95%	>= 95%	Self-financing		9365145	Q2-Q3	0	< 25%	No	RI_DR_INTERVENTIONS_ADOPTED	To minimize the impact of the COVID-19 pandemic on immunization across the life course in 2021, what kinds of additional or new interventions were adopted, are planned, or require additional support? Adopted	HR_PLAN_NATIONAL_INCREASE	Increased human resources for planning/management at national level	No response	ND/NR/No response
EMRO	ARE	United Arab Emirates	High income	96	>= 95%	>= 95%	Self-financing		9365145	Q2-Q3	0	< 25%	No	RI_DR_INTERVENTIONS_ADOPTED	To minimize the impact of the COVID-19 pandemic on immunization across the life course in 2021, what kinds of additional or new interventions were adopted, are planned, or require additional support? Adopted	HR_SERVICEDELIVERY_INCREASE	Increased human resources at service delivery level	No response	ND/NR/No response
EMRO	ARE	United Arab Emirates	High income	96	>= 95%	>= 95%	Self-financing		9365145	Q2-Q3	0	< 25%	No	RI_DR_INTERVENTIONS_ADOPTED	To minimize the impact of the COVID-19 pandemic on immunization across the life course in 2021, what kinds of additional or new interventions were adopted, are planned, or require additional support? Adopted	TARGETED_BEHAVIOURAL_INTERVENTIONS	Behavioural interventions directly targeted at the parent/caregiver or vaccine recipient	No response	ND/NR/No response
EMRO	ARE	United Arab Emirates	High income	96	>= 95%	>= 95%	Self-financing		9365145	Q2-Q3	0	< 25%	No	RI_DR_INTERVENTIONS_ADOPTED	To minimize the impact of the COVID-19 pandemic on immunization across the life course in 2021, what kinds of additional or new interventions were adopted, are planned, or require additional support? Adopted	OTHER	Other	No response	ND/NR/No response
EMRO	ARE	United Arab Emirates	High income	96	>= 95%	>= 95%	Self-financing		9365145	Q2-Q3	0	< 25%	No	RI_DR_INTERVENTIONS_ADOPTED	To minimize the impact of the COVID-19 pandemic on immunization across the life course in 2021, what kinds of additional or new interventions were adopted, are planned, or require additional support? Adopted	PIRI	Periodic intensification of routine immunization (PIRI)	No response	ND/NR/No response
EMRO	ARE	United Arab Emirates	High income	96	>= 95%	>= 95%	Self-financing		9365145	Q2-Q3	0	< 25%	No	RI_DR_INTERVENTIONS_ADOPTED	To minimize the impact of the COVID-19 pandemic on immunization across the life course in 2021, what kinds of additional or new interventions were adopted, are planned, or require additional support? Adopted	PRIVATE_PROVIDERS_ADDITIONAL	Addition of private providers	No response	ND/NR/No response
EMRO	ARE	United Arab Emirates	High income	96	>= 95%	>= 95%	Self-financing		9365145	Q2-Q3	0	< 25%	No	RI_DR_INTERVENTIONS_ADOPTED	To minimize the impact of the COVID-19 pandemic on immunization across the life course in 2021, what kinds of additional or new interventions were adopted, are planned, or require additional support? Adopted	STOCK_DISTRIBUTION_IMPROVE	Improved stock distribution	No response	ND/NR/No response
EMRO	ARE	United Arab Emirates	High income	96	>= 95%	>= 95%	Self-financing		9365145	Q2-Q3	0	< 25%	No	RI_DR_INTERVENTIONS_ADOPTED	To minimize the impact of the COVID-19 pandemic on immunization across the life course in 2021, what kinds of additional or new interventions were adopted, are planned, or require additional support? Adopted	HF_INTERVENTIONS	Interventions at the health facility level to improve the service experience	Yes	Yes
EMRO	ARE	United Arab Emirates	High income	96	>= 95%	>= 95%	Self-financing		9365145	Q2-Q3	0	< 25%	No	RI_DR_INTERVENTIONS_ADOPTED	To minimize the impact of the COVID-19 pandemic on immunization across the life course in 2021, what kinds of additional or new interventions were adopted, are planned, or require additional support? Adopted	OUTREACH_SESSIONS_INCREASE	Increased outreach sessions	Yes	Yes
EMRO	ARE	United Arab Emirates	High income	96	>= 95%	>= 95%	Self-financing		9365145	Q2-Q3	0	< 25%	No	RI_DR_INTERVENTIONS_ADOPTED	To minimize the impact of the COVID-19 pandemic on immunization across the life course in 2021, what kinds of additional or new interventions were adopted, are planned, or require additional support? Adopted	COMMUNITY_ENGAGEMENT	Community engagement	Yes	Yes
EMRO	ARE	United Arab Emirates	High income	96	>= 95%	>= 95%	Self-financing		9365145	Q2-Q3	0	< 25%	No	RI_DR_INTERVENTIONS_ADOPTED	To minimize the impact of the COVID-19 pandemic on immunization across the life course in 2021, what kinds of additional or new interventions were adopted, are planned, or require additional support? Adopted	COMMUNICATION_PROMOTION	Communications to promote vaccination or target defaulters	Yes	Yes
EMRO	ARE	United Arab Emirates	High income	96	>= 95%	>= 95%	Self-financing		9365145	Q2-Q3	0	< 25%	No	RI_DR_INTERVENTIONS_ADOPTED	To minimize the impact of the COVID-19 pandemic on immunization across the life course in 2021, what kinds of additional or new interventions were adopted, are planned, or require additional support? Adopted	MICRO_CATCHUP_UPDATE	Update microplanning for catch-up vaccination	Yes	Yes
EMRO	ARE	United Arab Emirates	High income	96	>= 95%	>= 95%	Self-financing		9365145	Q2-Q3	0	< 25%	No	RI_DR_INTERVENTIONS_ADOPTED	To minimize the impact of the COVID-19 pandemic on immunization across the life course in 2021, what kinds of additional or new interventions were adopted, are planned, or require additional support? Adopted	POLICY_CHANGE_CATCHUP	Policy change to facilitate catch-up of missed children	Yes	Yes
EMRO	ARE	United Arab Emirates	High income	96	>= 95%	>= 95%	Self-financing		9365145	Q2-Q3	0	< 25%	No	RI_DR_INTERVENTIONS_ADOPTED	To minimize the impact of the COVID-19 pandemic on immunization across the life course in 2021, what kinds of additional or new interventions were adopted, are planned, or require additional support? Adopted	DRIVETHROUGH_POSTS	Use of drive-through vaccination posts	Yes	Yes
EMRO	ARE	United Arab Emirates	High income	96	>= 95%	>= 95%	Self-financing		9365145	Q2-Q3	0	< 25%	No	RI_DR_INTERVENTIONS_ADOPTED	To minimize the impact of the COVID-19 pandemic on immunization across the life course in 2021, what kinds of additional or new interventions were adopted, are planned, or require additional support? Adopted	FIXEDSITE_SESSIONS_INCREASE	Increased fixed site sessions	No	No
EMRO	ARE	United Arab Emirates	High income	96	>= 95%	>= 95%	Self-financing		9365145	Q2-Q3	0	< 25%	No	RI_DR_INTERVENTIONS_PLANNED	To minimize the impact of the COVID-19 pandemic on immunization across the life course in 2021, what kinds of additional or new interventions were adopted, are planned, or require additional support? Planned	INTEGRATION_COVID19_RI	Integrating COVID-19 vaccination opportunities with routine immunization	No response	ND/NR/No response
EMRO	ARE	United Arab Emirates	High income	96	>= 95%	>= 95%	Self-financing		9365145	Q2-Q3	0	< 25%	No	RI_DR_INTERVENTIONS_PLANNED	To minimize the impact of the COVID-19 pandemic on immunization across the life course in 2021, what kinds of additional or new interventions were adopted, are planned, or require additional support? Planned	NO_ADDITIONAL_ACTIVITIES	Not applicable - no additional actions out of the usual activities	No response	ND/NR/No response
EMRO	ARE	United Arab Emirates	High income	96	>= 95%	>= 95%	Self-financing		9365145	Q2-Q3	0	< 25%	No	RI_DR_INTERVENTIONS_PLANNED	To minimize the impact of the COVID-19 pandemic on immunization across the life course in 2021, what kinds of additional or new interventions were adopted, are planned, or require additional support? Planned	RI_FINANCING_INCREASE	Increased financing for the routine immunization programme	No response	ND/NR/No response
EMRO	ARE	United Arab Emirates	High income	96	>= 95%	>= 95%	Self-financing		9365145	Q2-Q3	0	< 25%	No	RI_DR_INTERVENTIONS_PLANNED	To minimize the impact of the COVID-19 pandemic on immunization across the life course in 2021, what kinds of additional or new interventions were adopted, are planned, or require additional support? Planned	PRIVATE_PROVIDERS_STRENGTHENED	Strengthened existing use of private providers	No response	ND/NR/No response
EMRO	ARE	United Arab Emirates	High income	96	>= 95%	>= 95%	Self-financing		9365145	Q2-Q3	0	< 25%	No	RI_DR_INTERVENTIONS_PLANNED	To minimize the impact of the COVID-19 pandemic on immunization across the life course in 2021, what kinds of additional or new interventions were adopted, are planned, or require additional support? Planned	COLD_CHAIN_IMPROVE	Cold chain improvements	No response	ND/NR/No response
EMRO	ARE	United Arab Emirates	High income	96	>= 95%	>= 95%	Self-financing		9365145	Q2-Q3	0	< 25%	No	RI_DR_INTERVENTIONS_PLANNED	To minimize the impact of the COVID-19 pandemic on immunization across the life course in 2021, what kinds of additional or new interventions were adopted, are planned, or require additional support? Planned	HR_PLAN_SUBNATIONAL_INCREASE	Increased human resources for planning/management at subnational level	No response	ND/NR/No response
EMRO	ARE	United Arab Emirates	High income	96	>= 95%	>= 95%	Self-financing		9365145	Q2-Q3	0	< 25%	No	RI_DR_INTERVENTIONS_PLANNED	To minimize the impact of the COVID-19 pandemic on immunization across the life course in 2021, what kinds of additional or new interventions were adopted, are planned, or require additional support? Planned	HR_PLAN_NATIONAL_INCREASE	Increased human resources for planning/management at national level	No response	ND/NR/No response
EMRO	ARE	United Arab Emirates	High income	96	>= 95%	>= 95%	Self-financing		9365145	Q2-Q3	0	< 25%	No	RI_DR_INTERVENTIONS_PLANNED	To minimize the impact of the COVID-19 pandemic on immunization across the life course in 2021, what kinds of additional or new interventions were adopted, are planned, or require additional support? Planned	HR_SERVICEDELIVERY_INCREASE	Increased human resources at service delivery level	No response	ND/NR/No response
EMRO	ARE	United Arab Emirates	High income	96	>= 95%	>= 95%	Self-financing		9365145	Q2-Q3	0	< 25%	No	RI_DR_INTERVENTIONS_PLANNED	To minimize the impact of the COVID-19 pandemic on immunization across the life course in 2021, what kinds of additional or new interventions were adopted, are planned, or require additional support? Planned	TARGETED_BEHAVIOURAL_INTERVENTIONS	Behavioural interventions directly targeted at the parent/caregiver or vaccine recipient	No response	ND/NR/No response
EMRO	ARE	United Arab Emirates	High income	96	>= 95%	>= 95%	Self-financing		9365145	Q2-Q3	0	< 25%	No	RI_DR_INTERVENTIONS_PLANNED	To minimize the impact of the COVID-19 pandemic on immunization across the life course in 2021, what kinds of additional or new interventions were adopted, are planned, or require additional support? Planned	OTHER	Other	No response	ND/NR/No response
EMRO	ARE	United Arab Emirates	High income	96	>= 95%	>= 95%	Self-financing		9365145	Q2-Q3	0	< 25%	No	RI_DR_INTERVENTIONS_PLANNED	To minimize the impact of the COVID-19 pandemic on immunization across the life course in 2021, what kinds of additional or new interventions were adopted, are planned, or require additional support? Planned	PIRI	Periodic intensification of routine immunization (PIRI)	No response	ND/NR/No response
EMRO	ARE	United Arab Emirates	High income	96	>= 95%	>= 95%	Self-financing		9365145	Q2-Q3	0	< 25%	No	RI_DR_INTERVENTIONS_PLANNED	To minimize the impact of the COVID-19 pandemic on immunization across the life course in 2021, what kinds of additional or new interventions were adopted, are planned, or require additional support? Planned	PRIVATE_PROVIDERS_ADDITIONAL	Addition of private providers	No response	ND/NR/No response
EMRO	ARE	United Arab Emirates	High income	96	>= 95%	>= 95%	Self-financing		9365145	Q2-Q3	0	< 25%	No	RI_DR_INTERVENTIONS_PLANNED	To minimize the impact of the COVID-19 pandemic on immunization across the life course in 2021, what kinds of additional or new interventions were adopted, are planned, or require additional support? Planned	STOCK_DISTRIBUTION_IMPROVE	Improved stock distribution	No response	ND/NR/No response
EMRO	ARE	United Arab Emirates	High income	96	>= 95%	>= 95%	Self-financing		9365145	Q2-Q3	0	< 25%	No	RI_DR_INTERVENTIONS_PLANNED	To minimize the impact of the COVID-19 pandemic on immunization across the life course in 2021, what kinds of additional or new interventions were adopted, are planned, or require additional support? Planned	HF_INTERVENTIONS	Interventions at the health facility level to improve the service experience	No response	ND/NR/No response
EMRO	ARE	United Arab Emirates	High income	96	>= 95%	>= 95%	Self-financing		9365145	Q2-Q3	0	< 25%	No	RI_DR_INTERVENTIONS_PLANNED	To minimize the impact of the COVID-19 pandemic on immunization across the life course in 2021, what kinds of additional or new interventions were adopted, are planned, or require additional support? Planned	OUTREACH_SESSIONS_INCREASE	Increased outreach sessions	No response	ND/NR/No response
EMRO	ARE	United Arab Emirates	High income	96	>= 95%	>= 95%	Self-financing		9365145	Q2-Q3	0	< 25%	No	RI_DR_INTERVENTIONS_PLANNED	To minimize the impact of the COVID-19 pandemic on immunization across the life course in 2021, what kinds of additional or new interventions were adopted, are planned, or require additional support? Planned	COMMUNITY_ENGAGEMENT	Community engagement	No response	ND/NR/No response
EMRO	ARE	United Arab Emirates	High income	96	>= 95%	>= 95%	Self-financing		9365145	Q2-Q3	0	< 25%	No	RI_DR_INTERVENTIONS_PLANNED	To minimize the impact of the COVID-19 pandemic on immunization across the life course in 2021, what kinds of additional or new interventions were adopted, are planned, or require additional support? Planned	COMMUNICATION_PROMOTION	Communications to promote vaccination or target defaulters	No response	ND/NR/No response
EMRO	ARE	United Arab Emirates	High income	96	>= 95%	>= 95%	Self-financing		9365145	Q2-Q3	0	< 25%	No	RI_DR_INTERVENTIONS_PLANNED	To minimize the impact of the COVID-19 pandemic on immunization across the life course in 2021, what kinds of additional or new interventions were adopted, are planned, or require additional support? Planned	MICRO_CATCHUP_UPDATE	Update microplanning for catch-up vaccination	No response	ND/NR/No response
EMRO	ARE	United Arab Emirates	High income	96	>= 95%	>= 95%	Self-financing		9365145	Q2-Q3	0	< 25%	No	RI_DR_INTERVENTIONS_PLANNED	To minimize the impact of the COVID-19 pandemic on immunization across the life course in 2021, what kinds of additional or new interventions were adopted, are planned, or require additional support? Planned	POLICY_CHANGE_CATCHUP	Policy change to facilitate catch-up of missed children	No response	ND/NR/No response
EMRO	ARE	United Arab Emirates	High income	96	>= 95%	>= 95%	Self-financing		9365145	Q2-Q3	0	< 25%	No	RI_DR_INTERVENTIONS_PLANNED	To minimize the impact of the COVID-19 pandemic on immunization across the life course in 2021, what kinds of additional or new interventions were adopted, are planned, or require additional support? Planned	DRIVETHROUGH_POSTS	Use of drive-through vaccination posts	No response	ND/NR/No response
EMRO	ARE	United Arab Emirates	High income	96	>= 95%	>= 95%	Self-financing		9365145	Q2-Q3	0	< 25%	No	RI_DR_INTERVENTIONS_PLANNED	To minimize the impact of the COVID-19 pandemic on immunization across the life course in 2021, what kinds of additional or new interventions were adopted, are planned, or require additional support? Planned	FIXEDSITE_SESSIONS_INCREASE	Increased fixed site sessions	No response	ND/NR/No response
EMRO	ARE	United Arab Emirates	High income	96	>= 95%	>= 95%	Self-financing		9365145	Q2-Q3	0	< 25%	No	RI_DR_INTERVENTIONS_SUPPORT	To minimize the impact of the COVID-19 pandemic on immunization across the life course in 2021, what kinds of additional or new interventions were adopted, are planned, or require additional support? Require additional support	INTEGRATION_COVID19_RI	Integrating COVID-19 vaccination opportunities with routine immunization	No response	ND/NR/No response
EMRO	ARE	United Arab Emirates	High income	96	>= 95%	>= 95%	Self-financing		9365145	Q2-Q3	0	< 25%	No	RI_DR_INTERVENTIONS_SUPPORT	To minimize the impact of the COVID-19 pandemic on immunization across the life course in 2021, what kinds of additional or new interventions were adopted, are planned, or require additional support? Require additional support	NO_ADDITIONAL_ACTIVITIES	Not applicable - no additional actions out of the usual activities	No response	ND/NR/No response
EMRO	ARE	United Arab Emirates	High income	96	>= 95%	>= 95%	Self-financing		9365145	Q2-Q3	0	< 25%	No	RI_DR_INTERVENTIONS_SUPPORT	To minimize the impact of the COVID-19 pandemic on immunization across the life course in 2021, what kinds of additional or new interventions were adopted, are planned, or require additional support? Require additional support	RI_FINANCING_INCREASE	Increased financing for the routine immunization programme	No response	ND/NR/No response
EMRO	ARE	United Arab Emirates	High income	96	>= 95%	>= 95%	Self-financing		9365145	Q2-Q3	0	< 25%	No	RI_DR_INTERVENTIONS_SUPPORT	To minimize the impact of the COVID-19 pandemic on immunization across the life course in 2021, what kinds of additional or new interventions were adopted, are planned, or require additional support? Require additional support	PRIVATE_PROVIDERS_STRENGTHENED	Strengthened existing use of private providers	No response	ND/NR/No response
EMRO	ARE	United Arab Emirates	High income	96	>= 95%	>= 95%	Self-financing		9365145	Q2-Q3	0	< 25%	No	RI_DR_INTERVENTIONS_SUPPORT	To minimize the impact of the COVID-19 pandemic on immunization across the life course in 2021, what kinds of additional or new interventions were adopted, are planned, or require additional support? Require additional support	COLD_CHAIN_IMPROVE	Cold chain improvements	No response	ND/NR/No response
EMRO	ARE	United Arab Emirates	High income	96	>= 95%	>= 95%	Self-financing		9365145	Q2-Q3	0	< 25%	No	RI_DR_INTERVENTIONS_SUPPORT	To minimize the impact of the COVID-19 pandemic on immunization across the life course in 2021, what kinds of additional or new interventions were adopted, are planned, or require additional support? Require additional support	HR_PLAN_SUBNATIONAL_INCREASE	Increased human resources for planning/management at subnational level	No response	ND/NR/No response
EMRO	ARE	United Arab Emirates	High income	96	>= 95%	>= 95%	Self-financing		9365145	Q2-Q3	0	< 25%	No	RI_DR_INTERVENTIONS_SUPPORT	To minimize the impact of the COVID-19 pandemic on immunization across the life course in 2021, what kinds of additional or new interventions were adopted, are planned, or require additional support? Require additional support	HR_PLAN_NATIONAL_INCREASE	Increased human resources for planning/management at national level	No response	ND/NR/No response
EMRO	ARE	United Arab Emirates	High income	96	>= 95%	>= 95%	Self-financing		9365145	Q2-Q3	0	< 25%	No	RI_DR_INTERVENTIONS_SUPPORT	To minimize the impact of the COVID-19 pandemic on immunization across the life course in 2021, what kinds of additional or new interventions were adopted, are planned, or require additional support? Require additional support	HR_SERVICEDELIVERY_INCREASE	Increased human resources at service delivery level	No response	ND/NR/No response
EMRO	ARE	United Arab Emirates	High income	96	>= 95%	>= 95%	Self-financing		9365145	Q2-Q3	0	< 25%	No	RI_DR_INTERVENTIONS_SUPPORT	To minimize the impact of the COVID-19 pandemic on immunization across the life course in 2021, what kinds of additional or new interventions were adopted, are planned, or require additional support? Require additional support	TARGETED_BEHAVIOURAL_INTERVENTIONS	Behavioural interventions directly targeted at the parent/caregiver or vaccine recipient	No response	ND/NR/No response
EMRO	ARE	United Arab Emirates	High income	96	>= 95%	>= 95%	Self-financing		9365145	Q2-Q3	0	< 25%	No	RI_DR_INTERVENTIONS_SUPPORT	To minimize the impact of the COVID-19 pandemic on immunization across the life course in 2021, what kinds of additional or new interventions were adopted, are planned, or require additional support? Require additional support	OTHER	Other	No response	ND/NR/No response
EMRO	ARE	United Arab Emirates	High income	96	>= 95%	>= 95%	Self-financing		9365145	Q2-Q3	0	< 25%	No	RI_DR_INTERVENTIONS_SUPPORT	To minimize the impact of the COVID-19 pandemic on immunization across the life course in 2021, what kinds of additional or new interventions were adopted, are planned, or require additional support? Require additional support	PIRI	Periodic intensification of routine immunization (PIRI)	No response	ND/NR/No response
EMRO	ARE	United Arab Emirates	High income	96	>= 95%	>= 95%	Self-financing		9365145	Q2-Q3	0	< 25%	No	RI_DR_INTERVENTIONS_SUPPORT	To minimize the impact of the COVID-19 pandemic on immunization across the life course in 2021, what kinds of additional or new interventions were adopted, are planned, or require additional support? Require additional support	PRIVATE_PROVIDERS_ADDITIONAL	Addition of private providers	No response	ND/NR/No response
EMRO	ARE	United Arab Emirates	High income	96	>= 95%	>= 95%	Self-financing		9365145	Q2-Q3	0	< 25%	No	RI_DR_INTERVENTIONS_SUPPORT	To minimize the impact of the COVID-19 pandemic on immunization across the life course in 2021, what kinds of additional or new interventions were adopted, are planned, or require additional support? Require additional support	STOCK_DISTRIBUTION_IMPROVE	Improved stock distribution	No response	ND/NR/No response
EMRO	ARE	United Arab Emirates	High income	96	>= 95%	>= 95%	Self-financing		9365145	Q2-Q3	0	< 25%	No	RI_DR_INTERVENTIONS_SUPPORT	To minimize the impact of the COVID-19 pandemic on immunization across the life course in 2021, what kinds of additional or new interventions were adopted, are planned, or require additional support? Require additional support	HF_INTERVENTIONS	Interventions at the health facility level to improve the service experience	No response	ND/NR/No response
EMRO	ARE	United Arab Emirates	High income	96	>= 95%	>= 95%	Self-financing		9365145	Q2-Q3	0	< 25%	No	RI_DR_INTERVENTIONS_SUPPORT	To minimize the impact of the COVID-19 pandemic on immunization across the life course in 2021, what kinds of additional or new interventions were adopted, are planned, or require additional support? Require additional support	OUTREACH_SESSIONS_INCREASE	Increased outreach sessions	No response	ND/NR/No response
EMRO	ARE	United Arab Emirates	High income	96	>= 95%	>= 95%	Self-financing		9365145	Q2-Q3	0	< 25%	No	RI_DR_INTERVENTIONS_SUPPORT	To minimize the impact of the COVID-19 pandemic on immunization across the life course in 2021, what kinds of additional or new interventions were adopted, are planned, or require additional support? Require additional support	COMMUNITY_ENGAGEMENT	Community engagement	No response	ND/NR/No response
EMRO	ARE	United Arab Emirates	High income	96	>= 95%	>= 95%	Self-financing		9365145	Q2-Q3	0	< 25%	No	RI_DR_INTERVENTIONS_SUPPORT	To minimize the impact of the COVID-19 pandemic on immunization across the life course in 2021, what kinds of additional or new interventions were adopted, are planned, or require additional support? Require additional support	COMMUNICATION_PROMOTION	Communications to promote vaccination or target defaulters	No response	ND/NR/No response
EMRO	ARE	United Arab Emirates	High income	96	>= 95%	>= 95%	Self-financing		9365145	Q2-Q3	0	< 25%	No	RI_DR_INTERVENTIONS_SUPPORT	To minimize the impact of the COVID-19 pandemic on immunization across the life course in 2021, what kinds of additional or new interventions were adopted, are planned, or require additional support? Require additional support	MICRO_CATCHUP_UPDATE	Update microplanning for catch-up vaccination	No response	ND/NR/No response
EMRO	ARE	United Arab Emirates	High income	96	>= 95%	>= 95%	Self-financing		9365145	Q2-Q3	0	< 25%	No	RI_DR_INTERVENTIONS_SUPPORT	To minimize the impact of the COVID-19 pandemic on immunization across the life course in 2021, what kinds of additional or new interventions were adopted, are planned, or require additional support? Require additional support	POLICY_CHANGE_CATCHUP	Policy change to facilitate catch-up of missed children	No response	ND/NR/No response
EMRO	ARE	United Arab Emirates	High income	96	>= 95%	>= 95%	Self-financing		9365145	Q2-Q3	0	< 25%	No	RI_DR_INTERVENTIONS_SUPPORT	To minimize the impact of the COVID-19 pandemic on immunization across the life course in 2021, what kinds of additional or new interventions were adopted, are planned, or require additional support? Require additional support	DRIVETHROUGH_POSTS	Use of drive-through vaccination posts	No response	ND/NR/No response
EMRO	ARE	United Arab Emirates	High income	96	>= 95%	>= 95%	Self-financing		9365145	Q2-Q3	0	< 25%	No	RI_DR_INTERVENTIONS_SUPPORT	To minimize the impact of the COVID-19 pandemic on immunization across the life course in 2021, what kinds of additional or new interventions were adopted, are planned, or require additional support? Require additional support	FIXEDSITE_SESSIONS_INCREASE	Increased fixed site sessions	No response	ND/NR/No response
EMRO	ARE	United Arab Emirates	High income	96	>= 95%	>= 95%	Self-financing		9365145	Q2-Q3	0	< 25%	No	RI_DR_INTERVENTIONS_OTHER_INFO	Please describe any other interventions briefly, including any new approaches not covered in the list above:			No response	ND/NR/No response
EMRO	ARE	United Arab Emirates	High income	96	>= 95%	>= 95%	Self-financing		9365145	Q2-Q3	0	< 25%	No	RI_DR_PROGRAMME_FUNDING	Do you anticipate a decline in overall funding for your routine immunization programme in 2022-2023 (including domestic financing and any external aid) because of the impact of COVID-19 pandemic or because of COVID-19 vaccination roll-out?			No	No
EMRO	ARE	United Arab Emirates	High income	96	>= 95%	>= 95%	Self-financing		9365145	Q2-Q3	0	< 25%	No	RI_DR_PROGRAMME_SUPPLY	Was your programme in 2021 affected by global supply-related issues?			No	No
EMRO	ARE	United Arab Emirates	High income	96	>= 95%	>= 95%	Self-financing		9365145	Q2-Q3	0	< 25%	No	RI_DR_PRORAMME_SUPPLY_VACCINES	Vaccines			No response	ND/NR/No response
EMRO	ARE	United Arab Emirates	High income	96	>= 95%	>= 95%	Self-financing		9365145	Q2-Q3	0	< 25%	No	RI_DR_PROGRAMME_SUPPLY_VACCINES_LIST	If yes, which supply items: Which vaccines?			No response	ND/NR/No response
EMRO	ARE	United Arab Emirates	High income	96	>= 95%	>= 95%	Self-financing		9365145	Q2-Q3	0	< 25%	No	RI_DR_PROGRAMME_SUPPLY_SYRINGES	Syringes			No response	ND/NR/No response
EMRO	ARE	United Arab Emirates	High income	96	>= 95%	>= 95%	Self-financing		9365145	Q2-Q3	0	< 25%	No	RI_DR_PROGRAMME_SUPPLY_OTHER	Other			No response	ND/NR/No response
EMRO	ARE	United Arab Emirates	High income	96	>= 95%	>= 95%	Self-financing		9365145	Q2-Q3	0	< 25%	No	RI_DR_PROGRAMME_SUPPLY_OTHER_LIST	If yes, which supply items: Please describe:			No response	ND/NR/No response
EMRO	ARE	United Arab Emirates	High income	96	>= 95%	>= 95%	Self-financing		9365145	Q2-Q3	0	< 25%	No	RI_DR_SURV_INTERVENTIONS_TRAINING	Training/orientation			No response	ND/NR/No response
EMRO	ARE	United Arab Emirates	High income	96	>= 95%	>= 95%	Self-financing		9365145	Q2-Q3	0	< 25%	No	RI_DR_SURV_INTERVENTIONS_CASESEARCH	Case search			No response	ND/NR/No response
EMRO	ARE	United Arab Emirates	High income	96	>= 95%	>= 95%	Self-financing		9365145	Q2-Q3	0	< 25%	No	RI_DR_SURV_INTERVENTIONS_CASEINVESTIGATION	Case investigation			No response	ND/NR/No response
EMRO	ARE	United Arab Emirates	High income	96	>= 95%	>= 95%	Self-financing		9365145	Q2-Q3	0	< 25%	No	RI_DR_SURV_INTERVENTIONS_SAMPLETRANSPORT	Sample transportation to labs			No response	ND/NR/No response
EMRO	ARE	United Arab Emirates	High income	96	>= 95%	>= 95%	Self-financing		9365145	Q2-Q3	0	< 25%	No	RI_DR_SURV_INTERVENTIONS_LABINVESTIGATION	Lab investigation			No response	ND/NR/No response
EMRO	ARE	United Arab Emirates	High income	96	>= 95%	>= 95%	Self-financing		9365145	Q2-Q3	0	< 25%	No	RI_DR_SURV_INTERVENTIONS_OUTBREAK	Outbreak investigation and response			No response	ND/NR/No response
EMRO	ARE	United Arab Emirates	High income	96	>= 95%	>= 95%	Self-financing		9365145	Q2-Q3	0	< 25%	No	RI_DR_SURV_INTERVENTIONS_OTHER	Other			No response	ND/NR/No response
EMRO	ARE	United Arab Emirates	High income	96	>= 95%	>= 95%	Self-financing		9365145	Q2-Q3	0	< 25%	No	RI_DR_SURV_INTERVENTIONS_OTHER_INFO	Please mark all domains that were addressed by interventions: If other, please describe:			No response	ND/NR/No response
EMRO	ARE	United Arab Emirates	High income	96	>= 95%	>= 95%	Self-financing		9365145	Q2-Q3	0	< 25%	No	RI_DR_SURV_INTERVENTIONS_INFO	Please mark all domains that were addressed by interventions: Please add a short description (max 50 words) of the innovations that you implemented:			No response	ND/NR/No response
EMRO	ARE	United Arab Emirates	High income	96	>= 95%	>= 95%	Self-financing		9365145	Q2-Q3	0	< 25%	No	RI_DR_SYSTEMS_ELECTRIC_INPLACE	Electronic system already in place and adapted to COVID-19	ELECTRONIC_HBR	Electronic home-based record	No response	ND/NR/No response
EMRO	ARE	United Arab Emirates	High income	96	>= 95%	>= 95%	Self-financing		9365145	Q2-Q3	0	< 25%	No	RI_DR_SYSTEMS_ELECTRIC_INPLACE	Electronic system already in place and adapted to COVID-19	SUPPLY_CHAIN_MGMT	Supply chain management	Yes	Yes
EMRO	ARE	United Arab Emirates	High income	96	>= 95%	>= 95%	Self-financing		9365145	Q2-Q3	0	< 25%	No	RI_DR_SYSTEMS_ELECTRIC_INPLACE	Electronic system already in place and adapted to COVID-19	INDIVIDUAL_REPORTING	Individual registration and reporting	Yes	Yes
EMRO	ARE	United Arab Emirates	High income	96	>= 95%	>= 95%	Self-financing		9365145	Q2-Q3	0	< 25%	No	RI_DR_SYSTEMS_ELECTRIC_INPLACE	Electronic system already in place and adapted to COVID-19	REMINDER_SYSTEM	System to send recall/reminders	Yes	Yes
EMRO	ARE	United Arab Emirates	High income	96	>= 95%	>= 95%	Self-financing		9365145	Q2-Q3	0	< 25%	No	RI_DR_SYSTEMS_ELECTRIC_INPLACE	Electronic system already in place and adapted to COVID-19	VACCINATION_APPOINTMENTS	Vaccination appointments, determination eligibility and scheduling	Yes	Yes
EMRO	ARE	United Arab Emirates	High income	96	>= 95%	>= 95%	Self-financing		9365145	Q2-Q3	0	< 25%	No	RI_DR_SYSTEMS_ELECTRIC_INPLACE	Electronic system already in place and adapted to COVID-19	AEFI_SURV_SYSTEM	Adverse event following immunization (AEFI) surveillance system	Yes	Yes
EMRO	ARE	United Arab Emirates	High income	96	>= 95%	>= 95%	Self-financing		9365145	Q2-Q3	0	< 25%	No	RI_DR_SYSTEMS_ELECTRIC_INPLACE	Electronic system already in place and adapted to COVID-19	AGGREGATE_SYSTEM	Aggregate system for recording and reporting vaccinations or e-Health Management Information System (HMIS)	Yes	Yes
EMRO	ARE	United Arab Emirates	High income	96	>= 95%	>= 95%	Self-financing		9365145	Q2-Q3	0	< 25%	No	RI_DR_SYSTEMS_NEWCOVID19	New system developed for COVID-19 vaccines only	ELECTRONIC_HBR	Electronic home-based record	Yes	Yes
EMRO	ARE	United Arab Emirates	High income	96	>= 95%	>= 95%	Self-financing		9365145	Q2-Q3	0	< 25%	No	RI_DR_SYSTEMS_NEWCOVID19	New system developed for COVID-19 vaccines only	SUPPLY_CHAIN_MGMT	Supply chain management	No response	ND/NR/No response
EMRO	ARE	United Arab Emirates	High income	96	>= 95%	>= 95%	Self-financing		9365145	Q2-Q3	0	< 25%	No	RI_DR_SYSTEMS_NEWCOVID19	New system developed for COVID-19 vaccines only	INDIVIDUAL_REPORTING	Individual registration and reporting	No response	ND/NR/No response
EMRO	ARE	United Arab Emirates	High income	96	>= 95%	>= 95%	Self-financing		9365145	Q2-Q3	0	< 25%	No	RI_DR_SYSTEMS_NEWCOVID19	New system developed for COVID-19 vaccines only	REMINDER_SYSTEM	System to send recall/reminders	No response	ND/NR/No response
EMRO	ARE	United Arab Emirates	High income	96	>= 95%	>= 95%	Self-financing		9365145	Q2-Q3	0	< 25%	No	RI_DR_SYSTEMS_NEWCOVID19	New system developed for COVID-19 vaccines only	VACCINATION_APPOINTMENTS	Vaccination appointments, determination eligibility and scheduling	No response	ND/NR/No response
EMRO	ARE	United Arab Emirates	High income	96	>= 95%	>= 95%	Self-financing		9365145	Q2-Q3	0	< 25%	No	RI_DR_SYSTEMS_NEWCOVID19	New system developed for COVID-19 vaccines only	AEFI_SURV_SYSTEM	Adverse event following immunization (AEFI) surveillance system	No response	ND/NR/No response
EMRO	ARE	United Arab Emirates	High income	96	>= 95%	>= 95%	Self-financing		9365145	Q2-Q3	0	< 25%	No	RI_DR_SYSTEMS_NEWCOVID19	New system developed for COVID-19 vaccines only	AGGREGATE_SYSTEM	Aggregate system for recording and reporting vaccinations or e-Health Management Information System (HMIS)	No response	ND/NR/No response
EMRO	ARE	United Arab Emirates	High income	96	>= 95%	>= 95%	Self-financing		9365145	Q2-Q3	0	< 25%	No	RI_DR_SYSTEMS_NEWALL	New system developed for COVID-19 vaccines and is/will be expanded to other routine vaccines	ELECTRONIC_HBR	Electronic home-based record	No response	ND/NR/No response
EMRO	ARE	United Arab Emirates	High income	96	>= 95%	>= 95%	Self-financing		9365145	Q2-Q3	0	< 25%	No	RI_DR_SYSTEMS_NEWALL	New system developed for COVID-19 vaccines and is/will be expanded to other routine vaccines	SUPPLY_CHAIN_MGMT	Supply chain management	No response	ND/NR/No response
EMRO	ARE	United Arab Emirates	High income	96	>= 95%	>= 95%	Self-financing		9365145	Q2-Q3	0	< 25%	No	RI_DR_SYSTEMS_NEWALL	New system developed for COVID-19 vaccines and is/will be expanded to other routine vaccines	INDIVIDUAL_REPORTING	Individual registration and reporting	No response	ND/NR/No response
EMRO	ARE	United Arab Emirates	High income	96	>= 95%	>= 95%	Self-financing		9365145	Q2-Q3	0	< 25%	No	RI_DR_SYSTEMS_NEWALL	New system developed for COVID-19 vaccines and is/will be expanded to other routine vaccines	REMINDER_SYSTEM	System to send recall/reminders	No response	ND/NR/No response
EMRO	ARE	United Arab Emirates	High income	96	>= 95%	>= 95%	Self-financing		9365145	Q2-Q3	0	< 25%	No	RI_DR_SYSTEMS_NEWALL	New system developed for COVID-19 vaccines and is/will be expanded to other routine vaccines	VACCINATION_APPOINTMENTS	Vaccination appointments, determination eligibility and scheduling	No response	ND/NR/No response
EMRO	ARE	United Arab Emirates	High income	96	>= 95%	>= 95%	Self-financing		9365145	Q2-Q3	0	< 25%	No	RI_DR_SYSTEMS_NEWALL	New system developed for COVID-19 vaccines and is/will be expanded to other routine vaccines	AEFI_SURV_SYSTEM	Adverse event following immunization (AEFI) surveillance system	No response	ND/NR/No response
EMRO	ARE	United Arab Emirates	High income	96	>= 95%	>= 95%	Self-financing		9365145	Q2-Q3	0	< 25%	No	RI_DR_SYSTEMS_NEWALL	New system developed for COVID-19 vaccines and is/will be expanded to other routine vaccines	AGGREGATE_SYSTEM	Aggregate system for recording and reporting vaccinations or e-Health Management Information System (HMIS)	No response	ND/NR/No response
EMRO	ARE	United Arab Emirates	High income	96	>= 95%	>= 95%	Self-financing		9365145	Q2-Q3	0	< 25%	No	RI_DR_SYSTEMS_ELECTRIC_NO	Electronic system not in place	ELECTRONIC_HBR	Electronic home-based record	No response	ND/NR/No response
EMRO	ARE	United Arab Emirates	High income	96	>= 95%	>= 95%	Self-financing		9365145	Q2-Q3	0	< 25%	No	RI_DR_SYSTEMS_ELECTRIC_NO	Electronic system not in place	SUPPLY_CHAIN_MGMT	Supply chain management	No response	ND/NR/No response
EMRO	ARE	United Arab Emirates	High income	96	>= 95%	>= 95%	Self-financing		9365145	Q2-Q3	0	< 25%	No	RI_DR_SYSTEMS_ELECTRIC_NO	Electronic system not in place	INDIVIDUAL_REPORTING	Individual registration and reporting	No response	ND/NR/No response
EMRO	ARE	United Arab Emirates	High income	96	>= 95%	>= 95%	Self-financing		9365145	Q2-Q3	0	< 25%	No	RI_DR_SYSTEMS_ELECTRIC_NO	Electronic system not in place	REMINDER_SYSTEM	System to send recall/reminders	No response	ND/NR/No response
EMRO	ARE	United Arab Emirates	High income	96	>= 95%	>= 95%	Self-financing		9365145	Q2-Q3	0	< 25%	No	RI_DR_SYSTEMS_ELECTRIC_NO	Electronic system not in place	VACCINATION_APPOINTMENTS	Vaccination appointments, determination eligibility and scheduling	No response	ND/NR/No response
EMRO	ARE	United Arab Emirates	High income	96	>= 95%	>= 95%	Self-financing		9365145	Q2-Q3	0	< 25%	No	RI_DR_SYSTEMS_ELECTRIC_NO	Electronic system not in place	AEFI_SURV_SYSTEM	Adverse event following immunization (AEFI) surveillance system	No response	ND/NR/No response
EMRO	ARE	United Arab Emirates	High income	96	>= 95%	>= 95%	Self-financing		9365145	Q2-Q3	0	< 25%	No	RI_DR_SYSTEMS_ELECTRIC_NO	Electronic system not in place	AGGREGATE_SYSTEM	Aggregate system for recording and reporting vaccinations or e-Health Management Information System (HMIS)	No response	ND/NR/No response
EMRO	ARE	United Arab Emirates	High income	96	>= 95%	>= 95%	Self-financing		9365145	Q2-Q3	0	< 25%	No	RI_DR_SYSTEMS_COMMENTS	In 2021, to manage COVID-19 vaccines, routine immunization and vaccination monitoring (in COVID-19 context), which of the following systems were used: Observations or comments	ELECTRONIC_HBR	Electronic home-based record	No response	ND/NR/No response
EMRO	ARE	United Arab Emirates	High income	96	>= 95%	>= 95%	Self-financing		9365145	Q2-Q3	0	< 25%	No	RI_DR_SYSTEMS_COMMENTS	In 2021, to manage COVID-19 vaccines, routine immunization and vaccination monitoring (in COVID-19 context), which of the following systems were used: Observations or comments	SUPPLY_CHAIN_MGMT	Supply chain management	No response	ND/NR/No response
EMRO	ARE	United Arab Emirates	High income	96	>= 95%	>= 95%	Self-financing		9365145	Q2-Q3	0	< 25%	No	RI_DR_SYSTEMS_COMMENTS	In 2021, to manage COVID-19 vaccines, routine immunization and vaccination monitoring (in COVID-19 context), which of the following systems were used: Observations or comments	INDIVIDUAL_REPORTING	Individual registration and reporting	No response	ND/NR/No response
EMRO	ARE	United Arab Emirates	High income	96	>= 95%	>= 95%	Self-financing		9365145	Q2-Q3	0	< 25%	No	RI_DR_SYSTEMS_COMMENTS	In 2021, to manage COVID-19 vaccines, routine immunization and vaccination monitoring (in COVID-19 context), which of the following systems were used: Observations or comments	REMINDER_SYSTEM	System to send recall/reminders	No response	ND/NR/No response
EMRO	ARE	United Arab Emirates	High income	96	>= 95%	>= 95%	Self-financing		9365145	Q2-Q3	0	< 25%	No	RI_DR_SYSTEMS_COMMENTS	In 2021, to manage COVID-19 vaccines, routine immunization and vaccination monitoring (in COVID-19 context), which of the following systems were used: Observations or comments	VACCINATION_APPOINTMENTS	Vaccination appointments, determination eligibility and scheduling	No response	ND/NR/No response
EMRO	ARE	United Arab Emirates	High income	96	>= 95%	>= 95%	Self-financing		9365145	Q2-Q3	0	< 25%	No	RI_DR_SYSTEMS_COMMENTS	In 2021, to manage COVID-19 vaccines, routine immunization and vaccination monitoring (in COVID-19 context), which of the following systems were used: Observations or comments	AEFI_SURV_SYSTEM	Adverse event following immunization (AEFI) surveillance system	No response	ND/NR/No response
EMRO	ARE	United Arab Emirates	High income	96	>= 95%	>= 95%	Self-financing		9365145	Q2-Q3	0	< 25%	No	RI_DR_SYSTEMS_COMMENTS	In 2021, to manage COVID-19 vaccines, routine immunization and vaccination monitoring (in COVID-19 context), which of the following systems were used: Observations or comments	AGGREGATE_SYSTEM	Aggregate system for recording and reporting vaccinations or e-Health Management Information System (HMIS)	No response	ND/NR/No response
EMRO	ARE	United Arab Emirates	High income	96	>= 95%	>= 95%	Self-financing		9365145	Q2-Q3	0	< 25%	No	RI_DR_ELECTRONIC_HBR_WHO	If an electronic home-based record was in place, did it follow WHO standards?			Yes	Yes
EMRO	ARE	United Arab Emirates	High income	96	>= 95%	>= 95%	Self-financing		9365145	Q2-Q3	0	< 25%	No	RI_DR_INTRO_PLAN	Did you originally plan a vaccine introduction for 2021-2023?			Yes	Yes
EMRO	ARE	United Arab Emirates	High income	96	>= 95%	>= 95%	Self-financing		9365145	Q2-Q3	0	< 25%	No	RI_DR_INTRO_PLAN_DELAY	If yes, are you now facing delays in plans for new vaccine introductions?			No	No
EMRO	ARE	United Arab Emirates	High income	96	>= 95%	>= 95%	Self-financing		9365145	Q2-Q3	0	< 25%	No	RI_DR_INTRO_PLAN_DELAY_VACCINE	For which vaccine introduction(s) are you facing delays?
EMRO	ARE	United Arab Emirates	High income	96	>= 95%	>= 95%	Self-financing		9365145	Q2-Q3	0	< 25%	No	RI_DR_INTRO_PLAN_DELAY_VACCINE_PLAN	Is the vaccine introduction(s) still planned?
EMRO	ARE	United Arab Emirates	High income	96	>= 95%	>= 95%	Self-financing		9365145	Q2-Q3	0	< 25%	No	RI_DR_SURV_PERF	Did vaccine preventable disease surveillance such as acute flaccid paralysis (AFP) or measles surveillance performance deteriorate (i.e. non-polio AFP rate, non-measles non-rubella [NMNR] discard rate) during March 2020 to December 2021 because of COVID-19?			No	No
EMRO	ARE	United Arab Emirates	High income	96	>= 95%	>= 95%	Self-financing		9365145	Q2-Q3	0	< 25%	No	RI_DR_SURV_PERF_MEASURES	If yes, did the country take any innovative measures in 2020-2021 to maintain or improve vaccine preventable disease surveillance performance such as for AFP or measles surveillance to mitigate such impact of COVID-19?
EMRO	ARE	United Arab Emirates	High income	96	>= 95%	>= 95%	Self-financing		9365145	Q2-Q3	0	< 25%	No	RI_DR_OUTBREAK_RESPONSE	Was there any VPD outbreak response immunization between March 2020 to December 2021, including those at subnational levels?			No	No
EMRO	ARE	United Arab Emirates	High income	96	>= 95%	>= 95%	Self-financing		9365145	Q2-Q3	0	< 25%	No	RI_DR_OUTBREAK_RESPONSE_DISEASE	If yes, which disease or diseases?
EMRO	ARE	United Arab Emirates	High income	96	>= 95%	>= 95%	Self-financing		9365145	Q2-Q3	0	< 25%	No	RI_DR_CATCHUP_ASSESSMENT	Have you conducted (2020 to 2021), or are you planning to conduct (in 2022), a survey or some other form of assessment to monitor coverage among the cohorts of children likely to have been affected by the pandemic and/or to determine if they were caught-up?			Yes	Yes
EMRO	ARE	United Arab Emirates	High income	96	>= 95%	>= 95%	Self-financing		9365145	Q2-Q3	0	< 25%	No	RI_DR_CATCHUP_ASSESSMENT_INFO	If yes, please provide more details [level (national, vs. some areas), type of assessment, date(s)]:			School health vaccination
EMRO	ARE	United Arab Emirates	High income	96	>= 95%	>= 95%	Self-financing		9365145	Q2-Q3	0	< 25%	No	RI_DR_DH_ADAPTATIONS	In 2021, were there any adaptations (legislation, guidelines for interoperability, partnering with private providers, etc.) needed for the governance framework used for digital health in relation to the systems used for COVID-19 vaccination and/or routine immunization in the COVID-19 context?			Yes	Yes
EMRO	ARE	United Arab Emirates	High income	96	>= 95%	>= 95%	Self-financing		9365145	Q2-Q3	0	< 25%	No	RI_DR_DH_ADAPTATIONS_INFO	If yes, please explain:			Unified electronic system for COVID vaccination
AMRO	ARG	Argentina	Upper middle income	81	80-89%	80-89%	Self-financing		45276780	>= Q3	0.848962	>= 75%	No	RI_DR_ASSESSMENT	From March 2020 until December 2021, has any assessment/survey been carried out to understand the reasons why children may have missed or delayed a vaccine because of the COVID-19 pandemic?			Yes	Yes
AMRO	ARG	Argentina	Upper middle income	81	80-89%	80-89%	Self-financing		45276780	>= Q3	0.848962	>= 75%	No	RI_DR_ASSESSMENT_FINDINGS	If a report is not available, please briefly describe the findings:			Not relevant	ND/NR/No response
AMRO	ARG	Argentina	Upper middle income	81	80-89%	80-89%	Self-financing		45276780	>= Q3	0.848962	>= 75%	No	RI_DR_INTERVENTIONS_ADOPTED	To minimize the impact of the COVID-19 pandemic on immunization across the life course in 2021, what kinds of additional or new interventions were adopted, are planned, or require additional support? Adopted	HR_PLAN_SUBNATIONAL_INCREASE	Increased human resources for planning/management at subnational level	No data	ND/NR/No response
AMRO	ARG	Argentina	Upper middle income	81	80-89%	80-89%	Self-financing		45276780	>= Q3	0.848962	>= 75%	No	RI_DR_INTERVENTIONS_ADOPTED	To minimize the impact of the COVID-19 pandemic on immunization across the life course in 2021, what kinds of additional or new interventions were adopted, are planned, or require additional support? Adopted	NO_ADDITIONAL_ACTIVITIES	Not applicable - no additional actions out of the usual activities	Not relevant	ND/NR/No response
AMRO	ARG	Argentina	Upper middle income	81	80-89%	80-89%	Self-financing		45276780	>= Q3	0.848962	>= 75%	No	RI_DR_INTERVENTIONS_ADOPTED	To minimize the impact of the COVID-19 pandemic on immunization across the life course in 2021, what kinds of additional or new interventions were adopted, are planned, or require additional support? Adopted	OTHER	Other	Not relevant	ND/NR/No response
AMRO	ARG	Argentina	Upper middle income	81	80-89%	80-89%	Self-financing		45276780	>= Q3	0.848962	>= 75%	No	RI_DR_INTERVENTIONS_ADOPTED	To minimize the impact of the COVID-19 pandemic on immunization across the life course in 2021, what kinds of additional or new interventions were adopted, are planned, or require additional support? Adopted	HR_SERVICEDELIVERY_INCREASE	Increased human resources at service delivery level	No data	ND/NR/No response
AMRO	ARG	Argentina	Upper middle income	81	80-89%	80-89%	Self-financing		45276780	>= Q3	0.848962	>= 75%	No	RI_DR_INTERVENTIONS_ADOPTED	To minimize the impact of the COVID-19 pandemic on immunization across the life course in 2021, what kinds of additional or new interventions were adopted, are planned, or require additional support? Adopted	HF_INTERVENTIONS	Interventions at the health facility level to improve the service experience	Yes	Yes
AMRO	ARG	Argentina	Upper middle income	81	80-89%	80-89%	Self-financing		45276780	>= Q3	0.848962	>= 75%	No	RI_DR_INTERVENTIONS_ADOPTED	To minimize the impact of the COVID-19 pandemic on immunization across the life course in 2021, what kinds of additional or new interventions were adopted, are planned, or require additional support? Adopted	FIXEDSITE_SESSIONS_INCREASE	Increased fixed site sessions	Yes	Yes
AMRO	ARG	Argentina	Upper middle income	81	80-89%	80-89%	Self-financing		45276780	>= Q3	0.848962	>= 75%	No	RI_DR_INTERVENTIONS_ADOPTED	To minimize the impact of the COVID-19 pandemic on immunization across the life course in 2021, what kinds of additional or new interventions were adopted, are planned, or require additional support? Adopted	PIRI	Periodic intensification of routine immunization (PIRI)	Yes	Yes
AMRO	ARG	Argentina	Upper middle income	81	80-89%	80-89%	Self-financing		45276780	>= Q3	0.848962	>= 75%	No	RI_DR_INTERVENTIONS_ADOPTED	To minimize the impact of the COVID-19 pandemic on immunization across the life course in 2021, what kinds of additional or new interventions were adopted, are planned, or require additional support? Adopted	OUTREACH_SESSIONS_INCREASE	Increased outreach sessions	Yes	Yes
AMRO	ARG	Argentina	Upper middle income	81	80-89%	80-89%	Self-financing		45276780	>= Q3	0.848962	>= 75%	No	RI_DR_INTERVENTIONS_ADOPTED	To minimize the impact of the COVID-19 pandemic on immunization across the life course in 2021, what kinds of additional or new interventions were adopted, are planned, or require additional support? Adopted	INTEGRATION_COVID19_RI	Integrating COVID-19 vaccination opportunities with routine immunization	Yes	Yes
AMRO	ARG	Argentina	Upper middle income	81	80-89%	80-89%	Self-financing		45276780	>= Q3	0.848962	>= 75%	No	RI_DR_INTERVENTIONS_ADOPTED	To minimize the impact of the COVID-19 pandemic on immunization across the life course in 2021, what kinds of additional or new interventions were adopted, are planned, or require additional support? Adopted	DRIVETHROUGH_POSTS	Use of drive-through vaccination posts	Yes	Yes
AMRO	ARG	Argentina	Upper middle income	81	80-89%	80-89%	Self-financing		45276780	>= Q3	0.848962	>= 75%	No	RI_DR_INTERVENTIONS_ADOPTED	To minimize the impact of the COVID-19 pandemic on immunization across the life course in 2021, what kinds of additional or new interventions were adopted, are planned, or require additional support? Adopted	PRIVATE_PROVIDERS_ADDITIONAL	Addition of private providers	No	No
AMRO	ARG	Argentina	Upper middle income	81	80-89%	80-89%	Self-financing		45276780	>= Q3	0.848962	>= 75%	No	RI_DR_INTERVENTIONS_ADOPTED	To minimize the impact of the COVID-19 pandemic on immunization across the life course in 2021, what kinds of additional or new interventions were adopted, are planned, or require additional support? Adopted	PRIVATE_PROVIDERS_STRENGTHENED	Strengthened existing use of private providers	No	No
AMRO	ARG	Argentina	Upper middle income	81	80-89%	80-89%	Self-financing		45276780	>= Q3	0.848962	>= 75%	No	RI_DR_INTERVENTIONS_ADOPTED	To minimize the impact of the COVID-19 pandemic on immunization across the life course in 2021, what kinds of additional or new interventions were adopted, are planned, or require additional support? Adopted	HR_PLAN_NATIONAL_INCREASE	Increased human resources for planning/management at national level	No	No
AMRO	ARG	Argentina	Upper middle income	81	80-89%	80-89%	Self-financing		45276780	>= Q3	0.848962	>= 75%	No	RI_DR_INTERVENTIONS_ADOPTED	To minimize the impact of the COVID-19 pandemic on immunization across the life course in 2021, what kinds of additional or new interventions were adopted, are planned, or require additional support? Adopted	MICRO_CATCHUP_UPDATE	Update microplanning for catch-up vaccination	No	No
AMRO	ARG	Argentina	Upper middle income	81	80-89%	80-89%	Self-financing		45276780	>= Q3	0.848962	>= 75%	No	RI_DR_INTERVENTIONS_ADOPTED	To minimize the impact of the COVID-19 pandemic on immunization across the life course in 2021, what kinds of additional or new interventions were adopted, are planned, or require additional support? Adopted	COMMUNITY_ENGAGEMENT	Community engagement	No	No
AMRO	ARG	Argentina	Upper middle income	81	80-89%	80-89%	Self-financing		45276780	>= Q3	0.848962	>= 75%	No	RI_DR_INTERVENTIONS_ADOPTED	To minimize the impact of the COVID-19 pandemic on immunization across the life course in 2021, what kinds of additional or new interventions were adopted, are planned, or require additional support? Adopted	COMMUNICATION_PROMOTION	Communications to promote vaccination or target defaulters	Yes	Yes
AMRO	ARG	Argentina	Upper middle income	81	80-89%	80-89%	Self-financing		45276780	>= Q3	0.848962	>= 75%	No	RI_DR_INTERVENTIONS_ADOPTED	To minimize the impact of the COVID-19 pandemic on immunization across the life course in 2021, what kinds of additional or new interventions were adopted, are planned, or require additional support? Adopted	TARGETED_BEHAVIOURAL_INTERVENTIONS	Behavioural interventions directly targeted at the parent/caregiver or vaccine recipient	Yes	Yes
AMRO	ARG	Argentina	Upper middle income	81	80-89%	80-89%	Self-financing		45276780	>= Q3	0.848962	>= 75%	No	RI_DR_INTERVENTIONS_ADOPTED	To minimize the impact of the COVID-19 pandemic on immunization across the life course in 2021, what kinds of additional or new interventions were adopted, are planned, or require additional support? Adopted	POLICY_CHANGE_CATCHUP	Policy change to facilitate catch-up of missed children	Yes	Yes
AMRO	ARG	Argentina	Upper middle income	81	80-89%	80-89%	Self-financing		45276780	>= Q3	0.848962	>= 75%	No	RI_DR_INTERVENTIONS_ADOPTED	To minimize the impact of the COVID-19 pandemic on immunization across the life course in 2021, what kinds of additional or new interventions were adopted, are planned, or require additional support? Adopted	COLD_CHAIN_IMPROVE	Cold chain improvements	Yes	Yes
AMRO	ARG	Argentina	Upper middle income	81	80-89%	80-89%	Self-financing		45276780	>= Q3	0.848962	>= 75%	No	RI_DR_INTERVENTIONS_ADOPTED	To minimize the impact of the COVID-19 pandemic on immunization across the life course in 2021, what kinds of additional or new interventions were adopted, are planned, or require additional support? Adopted	STOCK_DISTRIBUTION_IMPROVE	Improved stock distribution	No	No
AMRO	ARG	Argentina	Upper middle income	81	80-89%	80-89%	Self-financing		45276780	>= Q3	0.848962	>= 75%	No	RI_DR_INTERVENTIONS_ADOPTED	To minimize the impact of the COVID-19 pandemic on immunization across the life course in 2021, what kinds of additional or new interventions were adopted, are planned, or require additional support? Adopted	RI_FINANCING_INCREASE	Increased financing for the routine immunization programme	No	No
AMRO	ARG	Argentina	Upper middle income	81	80-89%	80-89%	Self-financing		45276780	>= Q3	0.848962	>= 75%	No	RI_DR_INTERVENTIONS_PLANNED	To minimize the impact of the COVID-19 pandemic on immunization across the life course in 2021, what kinds of additional or new interventions were adopted, are planned, or require additional support? Planned	HR_PLAN_SUBNATIONAL_INCREASE	Increased human resources for planning/management at subnational level	No data	ND/NR/No response
AMRO	ARG	Argentina	Upper middle income	81	80-89%	80-89%	Self-financing		45276780	>= Q3	0.848962	>= 75%	No	RI_DR_INTERVENTIONS_PLANNED	To minimize the impact of the COVID-19 pandemic on immunization across the life course in 2021, what kinds of additional or new interventions were adopted, are planned, or require additional support? Planned	NO_ADDITIONAL_ACTIVITIES	Not applicable - no additional actions out of the usual activities	Not relevant	ND/NR/No response
AMRO	ARG	Argentina	Upper middle income	81	80-89%	80-89%	Self-financing		45276780	>= Q3	0.848962	>= 75%	No	RI_DR_INTERVENTIONS_PLANNED	To minimize the impact of the COVID-19 pandemic on immunization across the life course in 2021, what kinds of additional or new interventions were adopted, are planned, or require additional support? Planned	OTHER	Other	Not relevant	ND/NR/No response
AMRO	ARG	Argentina	Upper middle income	81	80-89%	80-89%	Self-financing		45276780	>= Q3	0.848962	>= 75%	No	RI_DR_INTERVENTIONS_PLANNED	To minimize the impact of the COVID-19 pandemic on immunization across the life course in 2021, what kinds of additional or new interventions were adopted, are planned, or require additional support? Planned	HR_SERVICEDELIVERY_INCREASE	Increased human resources at service delivery level	No data	ND/NR/No response
AMRO	ARG	Argentina	Upper middle income	81	80-89%	80-89%	Self-financing		45276780	>= Q3	0.848962	>= 75%	No	RI_DR_INTERVENTIONS_PLANNED	To minimize the impact of the COVID-19 pandemic on immunization across the life course in 2021, what kinds of additional or new interventions were adopted, are planned, or require additional support? Planned	HF_INTERVENTIONS	Interventions at the health facility level to improve the service experience	Not relevant	ND/NR/No response
AMRO	ARG	Argentina	Upper middle income	81	80-89%	80-89%	Self-financing		45276780	>= Q3	0.848962	>= 75%	No	RI_DR_INTERVENTIONS_PLANNED	To minimize the impact of the COVID-19 pandemic on immunization across the life course in 2021, what kinds of additional or new interventions were adopted, are planned, or require additional support? Planned	FIXEDSITE_SESSIONS_INCREASE	Increased fixed site sessions	Not relevant	ND/NR/No response
AMRO	ARG	Argentina	Upper middle income	81	80-89%	80-89%	Self-financing		45276780	>= Q3	0.848962	>= 75%	No	RI_DR_INTERVENTIONS_PLANNED	To minimize the impact of the COVID-19 pandemic on immunization across the life course in 2021, what kinds of additional or new interventions were adopted, are planned, or require additional support? Planned	PIRI	Periodic intensification of routine immunization (PIRI)	Not relevant	ND/NR/No response
AMRO	ARG	Argentina	Upper middle income	81	80-89%	80-89%	Self-financing		45276780	>= Q3	0.848962	>= 75%	No	RI_DR_INTERVENTIONS_PLANNED	To minimize the impact of the COVID-19 pandemic on immunization across the life course in 2021, what kinds of additional or new interventions were adopted, are planned, or require additional support? Planned	OUTREACH_SESSIONS_INCREASE	Increased outreach sessions	Not relevant	ND/NR/No response
AMRO	ARG	Argentina	Upper middle income	81	80-89%	80-89%	Self-financing		45276780	>= Q3	0.848962	>= 75%	No	RI_DR_INTERVENTIONS_PLANNED	To minimize the impact of the COVID-19 pandemic on immunization across the life course in 2021, what kinds of additional or new interventions were adopted, are planned, or require additional support? Planned	INTEGRATION_COVID19_RI	Integrating COVID-19 vaccination opportunities with routine immunization	Not relevant	ND/NR/No response
AMRO	ARG	Argentina	Upper middle income	81	80-89%	80-89%	Self-financing		45276780	>= Q3	0.848962	>= 75%	No	RI_DR_INTERVENTIONS_PLANNED	To minimize the impact of the COVID-19 pandemic on immunization across the life course in 2021, what kinds of additional or new interventions were adopted, are planned, or require additional support? Planned	DRIVETHROUGH_POSTS	Use of drive-through vaccination posts	Not relevant	ND/NR/No response
AMRO	ARG	Argentina	Upper middle income	81	80-89%	80-89%	Self-financing		45276780	>= Q3	0.848962	>= 75%	No	RI_DR_INTERVENTIONS_PLANNED	To minimize the impact of the COVID-19 pandemic on immunization across the life course in 2021, what kinds of additional or new interventions were adopted, are planned, or require additional support? Planned	PRIVATE_PROVIDERS_ADDITIONAL	Addition of private providers	Yes	Yes
AMRO	ARG	Argentina	Upper middle income	81	80-89%	80-89%	Self-financing		45276780	>= Q3	0.848962	>= 75%	No	RI_DR_INTERVENTIONS_PLANNED	To minimize the impact of the COVID-19 pandemic on immunization across the life course in 2021, what kinds of additional or new interventions were adopted, are planned, or require additional support? Planned	PRIVATE_PROVIDERS_STRENGTHENED	Strengthened existing use of private providers	Yes	Yes
AMRO	ARG	Argentina	Upper middle income	81	80-89%	80-89%	Self-financing		45276780	>= Q3	0.848962	>= 75%	No	RI_DR_INTERVENTIONS_PLANNED	To minimize the impact of the COVID-19 pandemic on immunization across the life course in 2021, what kinds of additional or new interventions were adopted, are planned, or require additional support? Planned	HR_PLAN_NATIONAL_INCREASE	Increased human resources for planning/management at national level	No	No
AMRO	ARG	Argentina	Upper middle income	81	80-89%	80-89%	Self-financing		45276780	>= Q3	0.848962	>= 75%	No	RI_DR_INTERVENTIONS_PLANNED	To minimize the impact of the COVID-19 pandemic on immunization across the life course in 2021, what kinds of additional or new interventions were adopted, are planned, or require additional support? Planned	MICRO_CATCHUP_UPDATE	Update microplanning for catch-up vaccination	No	No
AMRO	ARG	Argentina	Upper middle income	81	80-89%	80-89%	Self-financing		45276780	>= Q3	0.848962	>= 75%	No	RI_DR_INTERVENTIONS_PLANNED	To minimize the impact of the COVID-19 pandemic on immunization across the life course in 2021, what kinds of additional or new interventions were adopted, are planned, or require additional support? Planned	COMMUNITY_ENGAGEMENT	Community engagement	Yes	Yes
AMRO	ARG	Argentina	Upper middle income	81	80-89%	80-89%	Self-financing		45276780	>= Q3	0.848962	>= 75%	No	RI_DR_INTERVENTIONS_PLANNED	To minimize the impact of the COVID-19 pandemic on immunization across the life course in 2021, what kinds of additional or new interventions were adopted, are planned, or require additional support? Planned	COMMUNICATION_PROMOTION	Communications to promote vaccination or target defaulters	Not relevant	ND/NR/No response
AMRO	ARG	Argentina	Upper middle income	81	80-89%	80-89%	Self-financing		45276780	>= Q3	0.848962	>= 75%	No	RI_DR_INTERVENTIONS_PLANNED	To minimize the impact of the COVID-19 pandemic on immunization across the life course in 2021, what kinds of additional or new interventions were adopted, are planned, or require additional support? Planned	TARGETED_BEHAVIOURAL_INTERVENTIONS	Behavioural interventions directly targeted at the parent/caregiver or vaccine recipient	Not relevant	ND/NR/No response
AMRO	ARG	Argentina	Upper middle income	81	80-89%	80-89%	Self-financing		45276780	>= Q3	0.848962	>= 75%	No	RI_DR_INTERVENTIONS_PLANNED	To minimize the impact of the COVID-19 pandemic on immunization across the life course in 2021, what kinds of additional or new interventions were adopted, are planned, or require additional support? Planned	POLICY_CHANGE_CATCHUP	Policy change to facilitate catch-up of missed children	Not relevant	ND/NR/No response
AMRO	ARG	Argentina	Upper middle income	81	80-89%	80-89%	Self-financing		45276780	>= Q3	0.848962	>= 75%	No	RI_DR_INTERVENTIONS_PLANNED	To minimize the impact of the COVID-19 pandemic on immunization across the life course in 2021, what kinds of additional or new interventions were adopted, are planned, or require additional support? Planned	COLD_CHAIN_IMPROVE	Cold chain improvements	Not relevant	ND/NR/No response
AMRO	ARG	Argentina	Upper middle income	81	80-89%	80-89%	Self-financing		45276780	>= Q3	0.848962	>= 75%	No	RI_DR_INTERVENTIONS_PLANNED	To minimize the impact of the COVID-19 pandemic on immunization across the life course in 2021, what kinds of additional or new interventions were adopted, are planned, or require additional support? Planned	STOCK_DISTRIBUTION_IMPROVE	Improved stock distribution	No	No
AMRO	ARG	Argentina	Upper middle income	81	80-89%	80-89%	Self-financing		45276780	>= Q3	0.848962	>= 75%	No	RI_DR_INTERVENTIONS_PLANNED	To minimize the impact of the COVID-19 pandemic on immunization across the life course in 2021, what kinds of additional or new interventions were adopted, are planned, or require additional support? Planned	RI_FINANCING_INCREASE	Increased financing for the routine immunization programme	No	No
AMRO	ARG	Argentina	Upper middle income	81	80-89%	80-89%	Self-financing		45276780	>= Q3	0.848962	>= 75%	No	RI_DR_INTERVENTIONS_SUPPORT	To minimize the impact of the COVID-19 pandemic on immunization across the life course in 2021, what kinds of additional or new interventions were adopted, are planned, or require additional support? Require additional support	HR_PLAN_SUBNATIONAL_INCREASE	Increased human resources for planning/management at subnational level	No data	ND/NR/No response
AMRO	ARG	Argentina	Upper middle income	81	80-89%	80-89%	Self-financing		45276780	>= Q3	0.848962	>= 75%	No	RI_DR_INTERVENTIONS_SUPPORT	To minimize the impact of the COVID-19 pandemic on immunization across the life course in 2021, what kinds of additional or new interventions were adopted, are planned, or require additional support? Require additional support	NO_ADDITIONAL_ACTIVITIES	Not applicable - no additional actions out of the usual activities	Not relevant	ND/NR/No response
AMRO	ARG	Argentina	Upper middle income	81	80-89%	80-89%	Self-financing		45276780	>= Q3	0.848962	>= 75%	No	RI_DR_INTERVENTIONS_SUPPORT	To minimize the impact of the COVID-19 pandemic on immunization across the life course in 2021, what kinds of additional or new interventions were adopted, are planned, or require additional support? Require additional support	OTHER	Other	Not relevant	ND/NR/No response
AMRO	ARG	Argentina	Upper middle income	81	80-89%	80-89%	Self-financing		45276780	>= Q3	0.848962	>= 75%	No	RI_DR_INTERVENTIONS_SUPPORT	To minimize the impact of the COVID-19 pandemic on immunization across the life course in 2021, what kinds of additional or new interventions were adopted, are planned, or require additional support? Require additional support	HR_SERVICEDELIVERY_INCREASE	Increased human resources at service delivery level	No data	ND/NR/No response
AMRO	ARG	Argentina	Upper middle income	81	80-89%	80-89%	Self-financing		45276780	>= Q3	0.848962	>= 75%	No	RI_DR_INTERVENTIONS_SUPPORT	To minimize the impact of the COVID-19 pandemic on immunization across the life course in 2021, what kinds of additional or new interventions were adopted, are planned, or require additional support? Require additional support	HF_INTERVENTIONS	Interventions at the health facility level to improve the service experience	No response	ND/NR/No response
AMRO	ARG	Argentina	Upper middle income	81	80-89%	80-89%	Self-financing		45276780	>= Q3	0.848962	>= 75%	No	RI_DR_INTERVENTIONS_SUPPORT	To minimize the impact of the COVID-19 pandemic on immunization across the life course in 2021, what kinds of additional or new interventions were adopted, are planned, or require additional support? Require additional support	FIXEDSITE_SESSIONS_INCREASE	Increased fixed site sessions	Not relevant	ND/NR/No response
AMRO	ARG	Argentina	Upper middle income	81	80-89%	80-89%	Self-financing		45276780	>= Q3	0.848962	>= 75%	No	RI_DR_INTERVENTIONS_SUPPORT	To minimize the impact of the COVID-19 pandemic on immunization across the life course in 2021, what kinds of additional or new interventions were adopted, are planned, or require additional support? Require additional support	PIRI	Periodic intensification of routine immunization (PIRI)	No response	ND/NR/No response
AMRO	ARG	Argentina	Upper middle income	81	80-89%	80-89%	Self-financing		45276780	>= Q3	0.848962	>= 75%	No	RI_DR_INTERVENTIONS_SUPPORT	To minimize the impact of the COVID-19 pandemic on immunization across the life course in 2021, what kinds of additional or new interventions were adopted, are planned, or require additional support? Require additional support	OUTREACH_SESSIONS_INCREASE	Increased outreach sessions	Not relevant	ND/NR/No response
AMRO	ARG	Argentina	Upper middle income	81	80-89%	80-89%	Self-financing		45276780	>= Q3	0.848962	>= 75%	No	RI_DR_INTERVENTIONS_SUPPORT	To minimize the impact of the COVID-19 pandemic on immunization across the life course in 2021, what kinds of additional or new interventions were adopted, are planned, or require additional support? Require additional support	INTEGRATION_COVID19_RI	Integrating COVID-19 vaccination opportunities with routine immunization	Not relevant	ND/NR/No response
AMRO	ARG	Argentina	Upper middle income	81	80-89%	80-89%	Self-financing		45276780	>= Q3	0.848962	>= 75%	No	RI_DR_INTERVENTIONS_SUPPORT	To minimize the impact of the COVID-19 pandemic on immunization across the life course in 2021, what kinds of additional or new interventions were adopted, are planned, or require additional support? Require additional support	DRIVETHROUGH_POSTS	Use of drive-through vaccination posts	Not relevant	ND/NR/No response
AMRO	ARG	Argentina	Upper middle income	81	80-89%	80-89%	Self-financing		45276780	>= Q3	0.848962	>= 75%	No	RI_DR_INTERVENTIONS_SUPPORT	To minimize the impact of the COVID-19 pandemic on immunization across the life course in 2021, what kinds of additional or new interventions were adopted, are planned, or require additional support? Require additional support	PRIVATE_PROVIDERS_ADDITIONAL	Addition of private providers	No response	ND/NR/No response
AMRO	ARG	Argentina	Upper middle income	81	80-89%	80-89%	Self-financing		45276780	>= Q3	0.848962	>= 75%	No	RI_DR_INTERVENTIONS_SUPPORT	To minimize the impact of the COVID-19 pandemic on immunization across the life course in 2021, what kinds of additional or new interventions were adopted, are planned, or require additional support? Require additional support	PRIVATE_PROVIDERS_STRENGTHENED	Strengthened existing use of private providers	No response	ND/NR/No response
AMRO	ARG	Argentina	Upper middle income	81	80-89%	80-89%	Self-financing		45276780	>= Q3	0.848962	>= 75%	No	RI_DR_INTERVENTIONS_SUPPORT	To minimize the impact of the COVID-19 pandemic on immunization across the life course in 2021, what kinds of additional or new interventions were adopted, are planned, or require additional support? Require additional support	HR_PLAN_NATIONAL_INCREASE	Increased human resources for planning/management at national level	Yes	Yes
AMRO	ARG	Argentina	Upper middle income	81	80-89%	80-89%	Self-financing		45276780	>= Q3	0.848962	>= 75%	No	RI_DR_INTERVENTIONS_SUPPORT	To minimize the impact of the COVID-19 pandemic on immunization across the life course in 2021, what kinds of additional or new interventions were adopted, are planned, or require additional support? Require additional support	MICRO_CATCHUP_UPDATE	Update microplanning for catch-up vaccination	Yes	Yes
AMRO	ARG	Argentina	Upper middle income	81	80-89%	80-89%	Self-financing		45276780	>= Q3	0.848962	>= 75%	No	RI_DR_INTERVENTIONS_SUPPORT	To minimize the impact of the COVID-19 pandemic on immunization across the life course in 2021, what kinds of additional or new interventions were adopted, are planned, or require additional support? Require additional support	COMMUNITY_ENGAGEMENT	Community engagement	Yes	Yes
AMRO	ARG	Argentina	Upper middle income	81	80-89%	80-89%	Self-financing		45276780	>= Q3	0.848962	>= 75%	No	RI_DR_INTERVENTIONS_SUPPORT	To minimize the impact of the COVID-19 pandemic on immunization across the life course in 2021, what kinds of additional or new interventions were adopted, are planned, or require additional support? Require additional support	COMMUNICATION_PROMOTION	Communications to promote vaccination or target defaulters	Yes	Yes
AMRO	ARG	Argentina	Upper middle income	81	80-89%	80-89%	Self-financing		45276780	>= Q3	0.848962	>= 75%	No	RI_DR_INTERVENTIONS_SUPPORT	To minimize the impact of the COVID-19 pandemic on immunization across the life course in 2021, what kinds of additional or new interventions were adopted, are planned, or require additional support? Require additional support	TARGETED_BEHAVIOURAL_INTERVENTIONS	Behavioural interventions directly targeted at the parent/caregiver or vaccine recipient	Yes	Yes
AMRO	ARG	Argentina	Upper middle income	81	80-89%	80-89%	Self-financing		45276780	>= Q3	0.848962	>= 75%	No	RI_DR_INTERVENTIONS_SUPPORT	To minimize the impact of the COVID-19 pandemic on immunization across the life course in 2021, what kinds of additional or new interventions were adopted, are planned, or require additional support? Require additional support	POLICY_CHANGE_CATCHUP	Policy change to facilitate catch-up of missed children	No	No
AMRO	ARG	Argentina	Upper middle income	81	80-89%	80-89%	Self-financing		45276780	>= Q3	0.848962	>= 75%	No	RI_DR_INTERVENTIONS_SUPPORT	To minimize the impact of the COVID-19 pandemic on immunization across the life course in 2021, what kinds of additional or new interventions were adopted, are planned, or require additional support? Require additional support	COLD_CHAIN_IMPROVE	Cold chain improvements	No	No
AMRO	ARG	Argentina	Upper middle income	81	80-89%	80-89%	Self-financing		45276780	>= Q3	0.848962	>= 75%	No	RI_DR_INTERVENTIONS_SUPPORT	To minimize the impact of the COVID-19 pandemic on immunization across the life course in 2021, what kinds of additional or new interventions were adopted, are planned, or require additional support? Require additional support	STOCK_DISTRIBUTION_IMPROVE	Improved stock distribution	No	No
AMRO	ARG	Argentina	Upper middle income	81	80-89%	80-89%	Self-financing		45276780	>= Q3	0.848962	>= 75%	No	RI_DR_INTERVENTIONS_SUPPORT	To minimize the impact of the COVID-19 pandemic on immunization across the life course in 2021, what kinds of additional or new interventions were adopted, are planned, or require additional support? Require additional support	RI_FINANCING_INCREASE	Increased financing for the routine immunization programme	No	No
AMRO	ARG	Argentina	Upper middle income	81	80-89%	80-89%	Self-financing		45276780	>= Q3	0.848962	>= 75%	No	RI_DR_INTERVENTIONS_OTHER_INFO	Please describe any other interventions briefly, including any new approaches not covered in the list above:			Se realizaron múltiples estrategias innovadores de vacunación, cursos de capacitación, comunicación de riesgo, vigilancia en seguridad en vacunas, se fortaleció el sistema de información nominal para COVID-19, se realizaron mesas intersectoriales (dentro del Ministerio de Salud y con otros Ministerios como Educación y Desarrollo Social). Actualmente se trabaja en la actualización de las Normas de…
AMRO	ARG	Argentina	Upper middle income	81	80-89%	80-89%	Self-financing		45276780	>= Q3	0.848962	>= 75%	No	RI_DR_PROGRAMME_FUNDING	Do you anticipate a decline in overall funding for your routine immunization programme in 2022-2023 (including domestic financing and any external aid) because of the impact of COVID-19 pandemic or because of COVID-19 vaccination roll-out?			No	No
AMRO	ARG	Argentina	Upper middle income	81	80-89%	80-89%	Self-financing		45276780	>= Q3	0.848962	>= 75%	No	RI_DR_PROGRAMME_SUPPLY	Was your programme in 2021 affected by global supply-related issues?			No	No
AMRO	ARG	Argentina	Upper middle income	81	80-89%	80-89%	Self-financing		45276780	>= Q3	0.848962	>= 75%	No	RI_DR_PRORAMME_SUPPLY_VACCINES	Vaccines			No response	ND/NR/No response
AMRO	ARG	Argentina	Upper middle income	81	80-89%	80-89%	Self-financing		45276780	>= Q3	0.848962	>= 75%	No	RI_DR_PROGRAMME_SUPPLY_VACCINES_LIST	If yes, which supply items: Which vaccines?			No response	ND/NR/No response
AMRO	ARG	Argentina	Upper middle income	81	80-89%	80-89%	Self-financing		45276780	>= Q3	0.848962	>= 75%	No	RI_DR_PROGRAMME_SUPPLY_SYRINGES	Syringes			No response	ND/NR/No response
AMRO	ARG	Argentina	Upper middle income	81	80-89%	80-89%	Self-financing		45276780	>= Q3	0.848962	>= 75%	No	RI_DR_PROGRAMME_SUPPLY_OTHER	Other			No response	ND/NR/No response
AMRO	ARG	Argentina	Upper middle income	81	80-89%	80-89%	Self-financing		45276780	>= Q3	0.848962	>= 75%	No	RI_DR_PROGRAMME_SUPPLY_OTHER_LIST	If yes, which supply items: Please describe:			No response	ND/NR/No response
AMRO	ARG	Argentina	Upper middle income	81	80-89%	80-89%	Self-financing		45276780	>= Q3	0.848962	>= 75%	No	RI_DR_SURV_INTERVENTIONS_TRAINING	Training/orientation			Yes	Yes
AMRO	ARG	Argentina	Upper middle income	81	80-89%	80-89%	Self-financing		45276780	>= Q3	0.848962	>= 75%	No	RI_DR_SURV_INTERVENTIONS_CASESEARCH	Case search			Yes	Yes
AMRO	ARG	Argentina	Upper middle income	81	80-89%	80-89%	Self-financing		45276780	>= Q3	0.848962	>= 75%	No	RI_DR_SURV_INTERVENTIONS_CASEINVESTIGATION	Case investigation			Yes	Yes
AMRO	ARG	Argentina	Upper middle income	81	80-89%	80-89%	Self-financing		45276780	>= Q3	0.848962	>= 75%	No	RI_DR_SURV_INTERVENTIONS_SAMPLETRANSPORT	Sample transportation to labs			Yes	Yes
AMRO	ARG	Argentina	Upper middle income	81	80-89%	80-89%	Self-financing		45276780	>= Q3	0.848962	>= 75%	No	RI_DR_SURV_INTERVENTIONS_LABINVESTIGATION	Lab investigation			Yes	Yes
AMRO	ARG	Argentina	Upper middle income	81	80-89%	80-89%	Self-financing		45276780	>= Q3	0.848962	>= 75%	No	RI_DR_SURV_INTERVENTIONS_OUTBREAK	Outbreak investigation and response			Yes	Yes
AMRO	ARG	Argentina	Upper middle income	81	80-89%	80-89%	Self-financing		45276780	>= Q3	0.848962	>= 75%	No	RI_DR_SURV_INTERVENTIONS_OTHER	Other			No	No
AMRO	ARG	Argentina	Upper middle income	81	80-89%	80-89%	Self-financing		45276780	>= Q3	0.848962	>= 75%	No	RI_DR_SURV_INTERVENTIONS_OTHER_INFO	Please mark all domains that were addressed by interventions: If other, please describe:			No response	ND/NR/No response
AMRO	ARG	Argentina	Upper middle income	81	80-89%	80-89%	Self-financing		45276780	>= Q3	0.848962	>= 75%	No	RI_DR_SURV_INTERVENTIONS_INFO	Please mark all domains that were addressed by interventions: Please add a short description (max 50 words) of the innovations that you implemented:			Se realizaron talleres de capacitación dirigidas a los jefes PAI sobre PAF y Fiebre Amarilla, sobre bajas coberturas y vigilancia en general, cursos virtuales de capacitación, taller conjunto epidemio-inmunizaciones-vectores en Iguazú para el fortalecimiento de la vigilancia de FA.
AMRO	ARG	Argentina	Upper middle income	81	80-89%	80-89%	Self-financing		45276780	>= Q3	0.848962	>= 75%	No	RI_DR_SYSTEMS_ELECTRIC_INPLACE	Electronic system already in place and adapted to COVID-19	AGGREGATE_SYSTEM	Aggregate system for recording and reporting vaccinations or e-Health Management Information System (HMIS)	Yes	Yes
AMRO	ARG	Argentina	Upper middle income	81	80-89%	80-89%	Self-financing		45276780	>= Q3	0.848962	>= 75%	No	RI_DR_SYSTEMS_ELECTRIC_INPLACE	Electronic system already in place and adapted to COVID-19	AEFI_SURV_SYSTEM	Adverse event following immunization (AEFI) surveillance system	Yes	Yes
AMRO	ARG	Argentina	Upper middle income	81	80-89%	80-89%	Self-financing		45276780	>= Q3	0.848962	>= 75%	No	RI_DR_SYSTEMS_ELECTRIC_INPLACE	Electronic system already in place and adapted to COVID-19	SUPPLY_CHAIN_MGMT	Supply chain management	Yes	Yes
AMRO	ARG	Argentina	Upper middle income	81	80-89%	80-89%	Self-financing		45276780	>= Q3	0.848962	>= 75%	No	RI_DR_SYSTEMS_ELECTRIC_INPLACE	Electronic system already in place and adapted to COVID-19	REMINDER_SYSTEM	System to send recall/reminders	No response	ND/NR/No response
AMRO	ARG	Argentina	Upper middle income	81	80-89%	80-89%	Self-financing		45276780	>= Q3	0.848962	>= 75%	No	RI_DR_SYSTEMS_ELECTRIC_INPLACE	Electronic system already in place and adapted to COVID-19	VACCINATION_APPOINTMENTS	Vaccination appointments, determination eligibility and scheduling	No response	ND/NR/No response
AMRO	ARG	Argentina	Upper middle income	81	80-89%	80-89%	Self-financing		45276780	>= Q3	0.848962	>= 75%	No	RI_DR_SYSTEMS_ELECTRIC_INPLACE	Electronic system already in place and adapted to COVID-19	ELECTRONIC_HBR	Electronic home-based record	No response	ND/NR/No response
AMRO	ARG	Argentina	Upper middle income	81	80-89%	80-89%	Self-financing		45276780	>= Q3	0.848962	>= 75%	No	RI_DR_SYSTEMS_ELECTRIC_INPLACE	Electronic system already in place and adapted to COVID-19	INDIVIDUAL_REPORTING	Individual registration and reporting	No response	ND/NR/No response
AMRO	ARG	Argentina	Upper middle income	81	80-89%	80-89%	Self-financing		45276780	>= Q3	0.848962	>= 75%	No	RI_DR_SYSTEMS_NEWCOVID19	New system developed for COVID-19 vaccines only	AGGREGATE_SYSTEM	Aggregate system for recording and reporting vaccinations or e-Health Management Information System (HMIS)	No response	ND/NR/No response
AMRO	ARG	Argentina	Upper middle income	81	80-89%	80-89%	Self-financing		45276780	>= Q3	0.848962	>= 75%	No	RI_DR_SYSTEMS_NEWCOVID19	New system developed for COVID-19 vaccines only	AEFI_SURV_SYSTEM	Adverse event following immunization (AEFI) surveillance system	No response	ND/NR/No response
AMRO	ARG	Argentina	Upper middle income	81	80-89%	80-89%	Self-financing		45276780	>= Q3	0.848962	>= 75%	No	RI_DR_SYSTEMS_NEWCOVID19	New system developed for COVID-19 vaccines only	SUPPLY_CHAIN_MGMT	Supply chain management	No response	ND/NR/No response
AMRO	ARG	Argentina	Upper middle income	81	80-89%	80-89%	Self-financing		45276780	>= Q3	0.848962	>= 75%	No	RI_DR_SYSTEMS_NEWCOVID19	New system developed for COVID-19 vaccines only	REMINDER_SYSTEM	System to send recall/reminders	Yes	Yes
AMRO	ARG	Argentina	Upper middle income	81	80-89%	80-89%	Self-financing		45276780	>= Q3	0.848962	>= 75%	No	RI_DR_SYSTEMS_NEWCOVID19	New system developed for COVID-19 vaccines only	VACCINATION_APPOINTMENTS	Vaccination appointments, determination eligibility and scheduling	Yes	Yes
AMRO	ARG	Argentina	Upper middle income	81	80-89%	80-89%	Self-financing		45276780	>= Q3	0.848962	>= 75%	No	RI_DR_SYSTEMS_NEWCOVID19	New system developed for COVID-19 vaccines only	ELECTRONIC_HBR	Electronic home-based record	No response	ND/NR/No response
AMRO	ARG	Argentina	Upper middle income	81	80-89%	80-89%	Self-financing		45276780	>= Q3	0.848962	>= 75%	No	RI_DR_SYSTEMS_NEWCOVID19	New system developed for COVID-19 vaccines only	INDIVIDUAL_REPORTING	Individual registration and reporting	No response	ND/NR/No response
AMRO	ARG	Argentina	Upper middle income	81	80-89%	80-89%	Self-financing		45276780	>= Q3	0.848962	>= 75%	No	RI_DR_SYSTEMS_NEWALL	New system developed for COVID-19 vaccines and is/will be expanded to other routine vaccines	AGGREGATE_SYSTEM	Aggregate system for recording and reporting vaccinations or e-Health Management Information System (HMIS)	No response	ND/NR/No response
AMRO	ARG	Argentina	Upper middle income	81	80-89%	80-89%	Self-financing		45276780	>= Q3	0.848962	>= 75%	No	RI_DR_SYSTEMS_NEWALL	New system developed for COVID-19 vaccines and is/will be expanded to other routine vaccines	AEFI_SURV_SYSTEM	Adverse event following immunization (AEFI) surveillance system	No response	ND/NR/No response
AMRO	ARG	Argentina	Upper middle income	81	80-89%	80-89%	Self-financing		45276780	>= Q3	0.848962	>= 75%	No	RI_DR_SYSTEMS_NEWALL	New system developed for COVID-19 vaccines and is/will be expanded to other routine vaccines	SUPPLY_CHAIN_MGMT	Supply chain management	No response	ND/NR/No response
AMRO	ARG	Argentina	Upper middle income	81	80-89%	80-89%	Self-financing		45276780	>= Q3	0.848962	>= 75%	No	RI_DR_SYSTEMS_NEWALL	New system developed for COVID-19 vaccines and is/will be expanded to other routine vaccines	REMINDER_SYSTEM	System to send recall/reminders	No response	ND/NR/No response
AMRO	ARG	Argentina	Upper middle income	81	80-89%	80-89%	Self-financing		45276780	>= Q3	0.848962	>= 75%	No	RI_DR_SYSTEMS_NEWALL	New system developed for COVID-19 vaccines and is/will be expanded to other routine vaccines	VACCINATION_APPOINTMENTS	Vaccination appointments, determination eligibility and scheduling	No response	ND/NR/No response
AMRO	ARG	Argentina	Upper middle income	81	80-89%	80-89%	Self-financing		45276780	>= Q3	0.848962	>= 75%	No	RI_DR_SYSTEMS_NEWALL	New system developed for COVID-19 vaccines and is/will be expanded to other routine vaccines	ELECTRONIC_HBR	Electronic home-based record	Yes	Yes
AMRO	ARG	Argentina	Upper middle income	81	80-89%	80-89%	Self-financing		45276780	>= Q3	0.848962	>= 75%	No	RI_DR_SYSTEMS_NEWALL	New system developed for COVID-19 vaccines and is/will be expanded to other routine vaccines	INDIVIDUAL_REPORTING	Individual registration and reporting	Yes	Yes
AMRO	ARG	Argentina	Upper middle income	81	80-89%	80-89%	Self-financing		45276780	>= Q3	0.848962	>= 75%	No	RI_DR_SYSTEMS_ELECTRIC_NO	Electronic system not in place	AGGREGATE_SYSTEM	Aggregate system for recording and reporting vaccinations or e-Health Management Information System (HMIS)	No response	ND/NR/No response
AMRO	ARG	Argentina	Upper middle income	81	80-89%	80-89%	Self-financing		45276780	>= Q3	0.848962	>= 75%	No	RI_DR_SYSTEMS_ELECTRIC_NO	Electronic system not in place	AEFI_SURV_SYSTEM	Adverse event following immunization (AEFI) surveillance system	No response	ND/NR/No response
AMRO	ARG	Argentina	Upper middle income	81	80-89%	80-89%	Self-financing		45276780	>= Q3	0.848962	>= 75%	No	RI_DR_SYSTEMS_ELECTRIC_NO	Electronic system not in place	SUPPLY_CHAIN_MGMT	Supply chain management	No response	ND/NR/No response
AMRO	ARG	Argentina	Upper middle income	81	80-89%	80-89%	Self-financing		45276780	>= Q3	0.848962	>= 75%	No	RI_DR_SYSTEMS_ELECTRIC_NO	Electronic system not in place	REMINDER_SYSTEM	System to send recall/reminders	No response	ND/NR/No response
AMRO	ARG	Argentina	Upper middle income	81	80-89%	80-89%	Self-financing		45276780	>= Q3	0.848962	>= 75%	No	RI_DR_SYSTEMS_ELECTRIC_NO	Electronic system not in place	VACCINATION_APPOINTMENTS	Vaccination appointments, determination eligibility and scheduling	No response	ND/NR/No response
AMRO	ARG	Argentina	Upper middle income	81	80-89%	80-89%	Self-financing		45276780	>= Q3	0.848962	>= 75%	No	RI_DR_SYSTEMS_ELECTRIC_NO	Electronic system not in place	ELECTRONIC_HBR	Electronic home-based record	No response	ND/NR/No response
AMRO	ARG	Argentina	Upper middle income	81	80-89%	80-89%	Self-financing		45276780	>= Q3	0.848962	>= 75%	No	RI_DR_SYSTEMS_ELECTRIC_NO	Electronic system not in place	INDIVIDUAL_REPORTING	Individual registration and reporting	No response	ND/NR/No response
AMRO	ARG	Argentina	Upper middle income	81	80-89%	80-89%	Self-financing		45276780	>= Q3	0.848962	>= 75%	No	RI_DR_SYSTEMS_COMMENTS	In 2021, to manage COVID-19 vaccines, routine immunization and vaccination monitoring (in COVID-19 context), which of the following systems were used: Observations or comments	AGGREGATE_SYSTEM	Aggregate system for recording and reporting vaccinations or e-Health Management Information System (HMIS)	No response	ND/NR/No response
AMRO	ARG	Argentina	Upper middle income	81	80-89%	80-89%	Self-financing		45276780	>= Q3	0.848962	>= 75%	No	RI_DR_SYSTEMS_COMMENTS	In 2021, to manage COVID-19 vaccines, routine immunization and vaccination monitoring (in COVID-19 context), which of the following systems were used: Observations or comments	AEFI_SURV_SYSTEM	Adverse event following immunization (AEFI) surveillance system	No response	ND/NR/No response
AMRO	ARG	Argentina	Upper middle income	81	80-89%	80-89%	Self-financing		45276780	>= Q3	0.848962	>= 75%	No	RI_DR_SYSTEMS_COMMENTS	In 2021, to manage COVID-19 vaccines, routine immunization and vaccination monitoring (in COVID-19 context), which of the following systems were used: Observations or comments	SUPPLY_CHAIN_MGMT	Supply chain management	No response	ND/NR/No response
AMRO	ARG	Argentina	Upper middle income	81	80-89%	80-89%	Self-financing		45276780	>= Q3	0.848962	>= 75%	No	RI_DR_SYSTEMS_COMMENTS	In 2021, to manage COVID-19 vaccines, routine immunization and vaccination monitoring (in COVID-19 context), which of the following systems were used: Observations or comments	REMINDER_SYSTEM	System to send recall/reminders	No response	ND/NR/No response
AMRO	ARG	Argentina	Upper middle income	81	80-89%	80-89%	Self-financing		45276780	>= Q3	0.848962	>= 75%	No	RI_DR_SYSTEMS_COMMENTS	In 2021, to manage COVID-19 vaccines, routine immunization and vaccination monitoring (in COVID-19 context), which of the following systems were used: Observations or comments	VACCINATION_APPOINTMENTS	Vaccination appointments, determination eligibility and scheduling	No response	ND/NR/No response
AMRO	ARG	Argentina	Upper middle income	81	80-89%	80-89%	Self-financing		45276780	>= Q3	0.848962	>= 75%	No	RI_DR_SYSTEMS_COMMENTS	In 2021, to manage COVID-19 vaccines, routine immunization and vaccination monitoring (in COVID-19 context), which of the following systems were used: Observations or comments	ELECTRONIC_HBR	Electronic home-based record	No response	ND/NR/No response
AMRO	ARG	Argentina	Upper middle income	81	80-89%	80-89%	Self-financing		45276780	>= Q3	0.848962	>= 75%	No	RI_DR_SYSTEMS_COMMENTS	In 2021, to manage COVID-19 vaccines, routine immunization and vaccination monitoring (in COVID-19 context), which of the following systems were used: Observations or comments	INDIVIDUAL_REPORTING	Individual registration and reporting	No response	ND/NR/No response
AMRO	ARG	Argentina	Upper middle income	81	80-89%	80-89%	Self-financing		45276780	>= Q3	0.848962	>= 75%	No	RI_DR_ELECTRONIC_HBR_WHO	If an electronic home-based record was in place, did it follow WHO standards?			Yes	Yes
AMRO	ARG	Argentina	Upper middle income	81	80-89%	80-89%	Self-financing		45276780	>= Q3	0.848962	>= 75%	No	RI_DR_INTRO_PLAN	Did you originally plan a vaccine introduction for 2021-2023?			Yes	Yes
AMRO	ARG	Argentina	Upper middle income	81	80-89%	80-89%	Self-financing		45276780	>= Q3	0.848962	>= 75%	No	RI_DR_INTRO_PLAN_DELAY	If yes, are you now facing delays in plans for new vaccine introductions?			No	No
AMRO	ARG	Argentina	Upper middle income	81	80-89%	80-89%	Self-financing		45276780	>= Q3	0.848962	>= 75%	No	RI_DR_INTRO_PLAN_DELAY_VACCINE	For which vaccine introduction(s) are you facing delays?
AMRO	ARG	Argentina	Upper middle income	81	80-89%	80-89%	Self-financing		45276780	>= Q3	0.848962	>= 75%	No	RI_DR_INTRO_PLAN_DELAY_VACCINE_PLAN	Is the vaccine introduction(s) still planned?
AMRO	ARG	Argentina	Upper middle income	81	80-89%	80-89%	Self-financing		45276780	>= Q3	0.848962	>= 75%	No	RI_DR_SURV_PERF	Did vaccine preventable disease surveillance such as acute flaccid paralysis (AFP) or measles surveillance performance deteriorate (i.e. non-polio AFP rate, non-measles non-rubella [NMNR] discard rate) during March 2020 to December 2021 because of COVID-19?			Yes	Yes
AMRO	ARG	Argentina	Upper middle income	81	80-89%	80-89%	Self-financing		45276780	>= Q3	0.848962	>= 75%	No	RI_DR_SURV_PERF_MEASURES	If yes, did the country take any innovative measures in 2020-2021 to maintain or improve vaccine preventable disease surveillance performance such as for AFP or measles surveillance to mitigate such impact of COVID-19?			Yes	Yes
AMRO	ARG	Argentina	Upper middle income	81	80-89%	80-89%	Self-financing		45276780	>= Q3	0.848962	>= 75%	No	RI_DR_OUTBREAK_RESPONSE	Was there any VPD outbreak response immunization between March 2020 to December 2021, including those at subnational levels?			No	No
AMRO	ARG	Argentina	Upper middle income	81	80-89%	80-89%	Self-financing		45276780	>= Q3	0.848962	>= 75%	No	RI_DR_OUTBREAK_RESPONSE_DISEASE	If yes, which disease or diseases?
AMRO	ARG	Argentina	Upper middle income	81	80-89%	80-89%	Self-financing		45276780	>= Q3	0.848962	>= 75%	No	RI_DR_CATCHUP_ASSESSMENT	Have you conducted (2020 to 2021), or are you planning to conduct (in 2022), a survey or some other form of assessment to monitor coverage among the cohorts of children likely to have been affected by the pandemic and/or to determine if they were caught-up?			No	No
AMRO	ARG	Argentina	Upper middle income	81	80-89%	80-89%	Self-financing		45276780	>= Q3	0.848962	>= 75%	No	RI_DR_CATCHUP_ASSESSMENT_INFO	If yes, please provide more details [level (national, vs. some areas), type of assessment, date(s)]:
AMRO	ARG	Argentina	Upper middle income	81	80-89%	80-89%	Self-financing		45276780	>= Q3	0.848962	>= 75%	No	RI_DR_DH_ADAPTATIONS	In 2021, were there any adaptations (legislation, guidelines for interoperability, partnering with private providers, etc.) needed for the governance framework used for digital health in relation to the systems used for COVID-19 vaccination and/or routine immunization in the COVID-19 context?			Yes	Yes
AMRO	ARG	Argentina	Upper middle income	81	80-89%	80-89%	Self-financing		45276780	>= Q3	0.848962	>= 75%	No	RI_DR_DH_ADAPTATIONS_INFO	If yes, please explain:			En concordancia con lo establecido por la Ley 27.491 de Control de Enfermedades Prevenibles por Vacunación que crea el registro digital de dosis aplicadas de manera nominal. Esto inició su implementación en 2021 con la obligatoriedad de notificación nominal de las dosis aplicadas de COVID-19 y gripe en 2021 para lo que se realizaron alianzas entre las distintas jurisdicciones para adaptar los sis…
EURO	ARM	Armenia	Upper middle income	93	90-94%	90-94%	Self-financing		2790974	Q1-Q2	0.322217	25-49%	No	RI_DR_ASSESSMENT	From March 2020 until December 2021, has any assessment/survey been carried out to understand the reasons why children may have missed or delayed a vaccine because of the COVID-19 pandemic?			No	No
EURO	ARM	Armenia	Upper middle income	93	90-94%	90-94%	Self-financing		2790974	Q1-Q2	0.322217	25-49%	No	RI_DR_ASSESSMENT_FINDINGS	If a report is not available, please briefly describe the findings:			No response	ND/NR/No response
EURO	ARM	Armenia	Upper middle income	93	90-94%	90-94%	Self-financing		2790974	Q1-Q2	0.322217	25-49%	No	RI_DR_INTERVENTIONS_ADOPTED	To minimize the impact of the COVID-19 pandemic on immunization across the life course in 2021, what kinds of additional or new interventions were adopted, are planned, or require additional support? Adopted	COMMUNICATION_PROMOTION	Communications to promote vaccination or target defaulters	No response	ND/NR/No response
EURO	ARM	Armenia	Upper middle income	93	90-94%	90-94%	Self-financing		2790974	Q1-Q2	0.322217	25-49%	No	RI_DR_INTERVENTIONS_ADOPTED	To minimize the impact of the COVID-19 pandemic on immunization across the life course in 2021, what kinds of additional or new interventions were adopted, are planned, or require additional support? Adopted	OTHER	Other	Not relevant	ND/NR/No response
EURO	ARM	Armenia	Upper middle income	93	90-94%	90-94%	Self-financing		2790974	Q1-Q2	0.322217	25-49%	No	RI_DR_INTERVENTIONS_ADOPTED	To minimize the impact of the COVID-19 pandemic on immunization across the life course in 2021, what kinds of additional or new interventions were adopted, are planned, or require additional support? Adopted	STOCK_DISTRIBUTION_IMPROVE	Improved stock distribution	Yes	Yes
EURO	ARM	Armenia	Upper middle income	93	90-94%	90-94%	Self-financing		2790974	Q1-Q2	0.322217	25-49%	No	RI_DR_INTERVENTIONS_ADOPTED	To minimize the impact of the COVID-19 pandemic on immunization across the life course in 2021, what kinds of additional or new interventions were adopted, are planned, or require additional support? Adopted	FIXEDSITE_SESSIONS_INCREASE	Increased fixed site sessions	Yes	Yes
EURO	ARM	Armenia	Upper middle income	93	90-94%	90-94%	Self-financing		2790974	Q1-Q2	0.322217	25-49%	No	RI_DR_INTERVENTIONS_ADOPTED	To minimize the impact of the COVID-19 pandemic on immunization across the life course in 2021, what kinds of additional or new interventions were adopted, are planned, or require additional support? Adopted	PIRI	Periodic intensification of routine immunization (PIRI)	Yes	Yes
EURO	ARM	Armenia	Upper middle income	93	90-94%	90-94%	Self-financing		2790974	Q1-Q2	0.322217	25-49%	No	RI_DR_INTERVENTIONS_ADOPTED	To minimize the impact of the COVID-19 pandemic on immunization across the life course in 2021, what kinds of additional or new interventions were adopted, are planned, or require additional support? Adopted	OUTREACH_SESSIONS_INCREASE	Increased outreach sessions	Yes	Yes
EURO	ARM	Armenia	Upper middle income	93	90-94%	90-94%	Self-financing		2790974	Q1-Q2	0.322217	25-49%	No	RI_DR_INTERVENTIONS_ADOPTED	To minimize the impact of the COVID-19 pandemic on immunization across the life course in 2021, what kinds of additional or new interventions were adopted, are planned, or require additional support? Adopted	COMMUNITY_ENGAGEMENT	Community engagement	Yes	Yes
EURO	ARM	Armenia	Upper middle income	93	90-94%	90-94%	Self-financing		2790974	Q1-Q2	0.322217	25-49%	No	RI_DR_INTERVENTIONS_ADOPTED	To minimize the impact of the COVID-19 pandemic on immunization across the life course in 2021, what kinds of additional or new interventions were adopted, are planned, or require additional support? Adopted	MICRO_CATCHUP_UPDATE	Update microplanning for catch-up vaccination	Yes	Yes
EURO	ARM	Armenia	Upper middle income	93	90-94%	90-94%	Self-financing		2790974	Q1-Q2	0.322217	25-49%	No	RI_DR_INTERVENTIONS_ADOPTED	To minimize the impact of the COVID-19 pandemic on immunization across the life course in 2021, what kinds of additional or new interventions were adopted, are planned, or require additional support? Adopted	COLD_CHAIN_IMPROVE	Cold chain improvements	Yes	Yes
EURO	ARM	Armenia	Upper middle income	93	90-94%	90-94%	Self-financing		2790974	Q1-Q2	0.322217	25-49%	No	RI_DR_INTERVENTIONS_ADOPTED	To minimize the impact of the COVID-19 pandemic on immunization across the life course in 2021, what kinds of additional or new interventions were adopted, are planned, or require additional support? Adopted	DRIVETHROUGH_POSTS	Use of drive-through vaccination posts	No	No
EURO	ARM	Armenia	Upper middle income	93	90-94%	90-94%	Self-financing		2790974	Q1-Q2	0.322217	25-49%	No	RI_DR_INTERVENTIONS_ADOPTED	To minimize the impact of the COVID-19 pandemic on immunization across the life course in 2021, what kinds of additional or new interventions were adopted, are planned, or require additional support? Adopted	INTEGRATION_COVID19_RI	Integrating COVID-19 vaccination opportunities with routine immunization	No	No
EURO	ARM	Armenia	Upper middle income	93	90-94%	90-94%	Self-financing		2790974	Q1-Q2	0.322217	25-49%	No	RI_DR_INTERVENTIONS_ADOPTED	To minimize the impact of the COVID-19 pandemic on immunization across the life course in 2021, what kinds of additional or new interventions were adopted, are planned, or require additional support? Adopted	NO_ADDITIONAL_ACTIVITIES	Not applicable - no additional actions out of the usual activities	Yes	Yes
EURO	ARM	Armenia	Upper middle income	93	90-94%	90-94%	Self-financing		2790974	Q1-Q2	0.322217	25-49%	No	RI_DR_INTERVENTIONS_ADOPTED	To minimize the impact of the COVID-19 pandemic on immunization across the life course in 2021, what kinds of additional or new interventions were adopted, are planned, or require additional support? Adopted	HF_INTERVENTIONS	Interventions at the health facility level to improve the service experience	No response	ND/NR/No response
EURO	ARM	Armenia	Upper middle income	93	90-94%	90-94%	Self-financing		2790974	Q1-Q2	0.322217	25-49%	No	RI_DR_INTERVENTIONS_ADOPTED	To minimize the impact of the COVID-19 pandemic on immunization across the life course in 2021, what kinds of additional or new interventions were adopted, are planned, or require additional support? Adopted	TARGETED_BEHAVIOURAL_INTERVENTIONS	Behavioural interventions directly targeted at the parent/caregiver or vaccine recipient	No response	ND/NR/No response
EURO	ARM	Armenia	Upper middle income	93	90-94%	90-94%	Self-financing		2790974	Q1-Q2	0.322217	25-49%	No	RI_DR_INTERVENTIONS_ADOPTED	To minimize the impact of the COVID-19 pandemic on immunization across the life course in 2021, what kinds of additional or new interventions were adopted, are planned, or require additional support? Adopted	HR_PLAN_NATIONAL_INCREASE	Increased human resources for planning/management at national level	No	No
EURO	ARM	Armenia	Upper middle income	93	90-94%	90-94%	Self-financing		2790974	Q1-Q2	0.322217	25-49%	No	RI_DR_INTERVENTIONS_ADOPTED	To minimize the impact of the COVID-19 pandemic on immunization across the life course in 2021, what kinds of additional or new interventions were adopted, are planned, or require additional support? Adopted	HR_PLAN_SUBNATIONAL_INCREASE	Increased human resources for planning/management at subnational level	No	No
EURO	ARM	Armenia	Upper middle income	93	90-94%	90-94%	Self-financing		2790974	Q1-Q2	0.322217	25-49%	No	RI_DR_INTERVENTIONS_ADOPTED	To minimize the impact of the COVID-19 pandemic on immunization across the life course in 2021, what kinds of additional or new interventions were adopted, are planned, or require additional support? Adopted	POLICY_CHANGE_CATCHUP	Policy change to facilitate catch-up of missed children	No	No
EURO	ARM	Armenia	Upper middle income	93	90-94%	90-94%	Self-financing		2790974	Q1-Q2	0.322217	25-49%	No	RI_DR_INTERVENTIONS_ADOPTED	To minimize the impact of the COVID-19 pandemic on immunization across the life course in 2021, what kinds of additional or new interventions were adopted, are planned, or require additional support? Adopted	RI_FINANCING_INCREASE	Increased financing for the routine immunization programme	No	No
EURO	ARM	Armenia	Upper middle income	93	90-94%	90-94%	Self-financing		2790974	Q1-Q2	0.322217	25-49%	No	RI_DR_INTERVENTIONS_ADOPTED	To minimize the impact of the COVID-19 pandemic on immunization across the life course in 2021, what kinds of additional or new interventions were adopted, are planned, or require additional support? Adopted	HR_SERVICEDELIVERY_INCREASE	Increased human resources at service delivery level	No	No
EURO	ARM	Armenia	Upper middle income	93	90-94%	90-94%	Self-financing		2790974	Q1-Q2	0.322217	25-49%	No	RI_DR_INTERVENTIONS_ADOPTED	To minimize the impact of the COVID-19 pandemic on immunization across the life course in 2021, what kinds of additional or new interventions were adopted, are planned, or require additional support? Adopted	PRIVATE_PROVIDERS_ADDITIONAL	Addition of private providers	No response	ND/NR/No response
EURO	ARM	Armenia	Upper middle income	93	90-94%	90-94%	Self-financing		2790974	Q1-Q2	0.322217	25-49%	No	RI_DR_INTERVENTIONS_ADOPTED	To minimize the impact of the COVID-19 pandemic on immunization across the life course in 2021, what kinds of additional or new interventions were adopted, are planned, or require additional support? Adopted	PRIVATE_PROVIDERS_STRENGTHENED	Strengthened existing use of private providers	No response	ND/NR/No response
EURO	ARM	Armenia	Upper middle income	93	90-94%	90-94%	Self-financing		2790974	Q1-Q2	0.322217	25-49%	No	RI_DR_INTERVENTIONS_PLANNED	To minimize the impact of the COVID-19 pandemic on immunization across the life course in 2021, what kinds of additional or new interventions were adopted, are planned, or require additional support? Planned	COMMUNICATION_PROMOTION	Communications to promote vaccination or target defaulters	No response	ND/NR/No response
EURO	ARM	Armenia	Upper middle income	93	90-94%	90-94%	Self-financing		2790974	Q1-Q2	0.322217	25-49%	No	RI_DR_INTERVENTIONS_PLANNED	To minimize the impact of the COVID-19 pandemic on immunization across the life course in 2021, what kinds of additional or new interventions were adopted, are planned, or require additional support? Planned	OTHER	Other	No response	ND/NR/No response
EURO	ARM	Armenia	Upper middle income	93	90-94%	90-94%	Self-financing		2790974	Q1-Q2	0.322217	25-49%	No	RI_DR_INTERVENTIONS_PLANNED	To minimize the impact of the COVID-19 pandemic on immunization across the life course in 2021, what kinds of additional or new interventions were adopted, are planned, or require additional support? Planned	STOCK_DISTRIBUTION_IMPROVE	Improved stock distribution	No response	ND/NR/No response
EURO	ARM	Armenia	Upper middle income	93	90-94%	90-94%	Self-financing		2790974	Q1-Q2	0.322217	25-49%	No	RI_DR_INTERVENTIONS_PLANNED	To minimize the impact of the COVID-19 pandemic on immunization across the life course in 2021, what kinds of additional or new interventions were adopted, are planned, or require additional support? Planned	FIXEDSITE_SESSIONS_INCREASE	Increased fixed site sessions	No response	ND/NR/No response
EURO	ARM	Armenia	Upper middle income	93	90-94%	90-94%	Self-financing		2790974	Q1-Q2	0.322217	25-49%	No	RI_DR_INTERVENTIONS_PLANNED	To minimize the impact of the COVID-19 pandemic on immunization across the life course in 2021, what kinds of additional or new interventions were adopted, are planned, or require additional support? Planned	PIRI	Periodic intensification of routine immunization (PIRI)	No response	ND/NR/No response
EURO	ARM	Armenia	Upper middle income	93	90-94%	90-94%	Self-financing		2790974	Q1-Q2	0.322217	25-49%	No	RI_DR_INTERVENTIONS_PLANNED	To minimize the impact of the COVID-19 pandemic on immunization across the life course in 2021, what kinds of additional or new interventions were adopted, are planned, or require additional support? Planned	OUTREACH_SESSIONS_INCREASE	Increased outreach sessions	No response	ND/NR/No response
EURO	ARM	Armenia	Upper middle income	93	90-94%	90-94%	Self-financing		2790974	Q1-Q2	0.322217	25-49%	No	RI_DR_INTERVENTIONS_PLANNED	To minimize the impact of the COVID-19 pandemic on immunization across the life course in 2021, what kinds of additional or new interventions were adopted, are planned, or require additional support? Planned	COMMUNITY_ENGAGEMENT	Community engagement	No response	ND/NR/No response
EURO	ARM	Armenia	Upper middle income	93	90-94%	90-94%	Self-financing		2790974	Q1-Q2	0.322217	25-49%	No	RI_DR_INTERVENTIONS_PLANNED	To minimize the impact of the COVID-19 pandemic on immunization across the life course in 2021, what kinds of additional or new interventions were adopted, are planned, or require additional support? Planned	MICRO_CATCHUP_UPDATE	Update microplanning for catch-up vaccination	No response	ND/NR/No response
EURO	ARM	Armenia	Upper middle income	93	90-94%	90-94%	Self-financing		2790974	Q1-Q2	0.322217	25-49%	No	RI_DR_INTERVENTIONS_PLANNED	To minimize the impact of the COVID-19 pandemic on immunization across the life course in 2021, what kinds of additional or new interventions were adopted, are planned, or require additional support? Planned	COLD_CHAIN_IMPROVE	Cold chain improvements	No response	ND/NR/No response
EURO	ARM	Armenia	Upper middle income	93	90-94%	90-94%	Self-financing		2790974	Q1-Q2	0.322217	25-49%	No	RI_DR_INTERVENTIONS_PLANNED	To minimize the impact of the COVID-19 pandemic on immunization across the life course in 2021, what kinds of additional or new interventions were adopted, are planned, or require additional support? Planned	DRIVETHROUGH_POSTS	Use of drive-through vaccination posts	No response	ND/NR/No response
EURO	ARM	Armenia	Upper middle income	93	90-94%	90-94%	Self-financing		2790974	Q1-Q2	0.322217	25-49%	No	RI_DR_INTERVENTIONS_PLANNED	To minimize the impact of the COVID-19 pandemic on immunization across the life course in 2021, what kinds of additional or new interventions were adopted, are planned, or require additional support? Planned	INTEGRATION_COVID19_RI	Integrating COVID-19 vaccination opportunities with routine immunization	No response	ND/NR/No response
EURO	ARM	Armenia	Upper middle income	93	90-94%	90-94%	Self-financing		2790974	Q1-Q2	0.322217	25-49%	No	RI_DR_INTERVENTIONS_PLANNED	To minimize the impact of the COVID-19 pandemic on immunization across the life course in 2021, what kinds of additional or new interventions were adopted, are planned, or require additional support? Planned	NO_ADDITIONAL_ACTIVITIES	Not applicable - no additional actions out of the usual activities	Yes	Yes
EURO	ARM	Armenia	Upper middle income	93	90-94%	90-94%	Self-financing		2790974	Q1-Q2	0.322217	25-49%	No	RI_DR_INTERVENTIONS_PLANNED	To minimize the impact of the COVID-19 pandemic on immunization across the life course in 2021, what kinds of additional or new interventions were adopted, are planned, or require additional support? Planned	HF_INTERVENTIONS	Interventions at the health facility level to improve the service experience	Yes	Yes
EURO	ARM	Armenia	Upper middle income	93	90-94%	90-94%	Self-financing		2790974	Q1-Q2	0.322217	25-49%	No	RI_DR_INTERVENTIONS_PLANNED	To minimize the impact of the COVID-19 pandemic on immunization across the life course in 2021, what kinds of additional or new interventions were adopted, are planned, or require additional support? Planned	TARGETED_BEHAVIOURAL_INTERVENTIONS	Behavioural interventions directly targeted at the parent/caregiver or vaccine recipient	Yes	Yes
EURO	ARM	Armenia	Upper middle income	93	90-94%	90-94%	Self-financing		2790974	Q1-Q2	0.322217	25-49%	No	RI_DR_INTERVENTIONS_PLANNED	To minimize the impact of the COVID-19 pandemic on immunization across the life course in 2021, what kinds of additional or new interventions were adopted, are planned, or require additional support? Planned	HR_PLAN_NATIONAL_INCREASE	Increased human resources for planning/management at national level	No	No
EURO	ARM	Armenia	Upper middle income	93	90-94%	90-94%	Self-financing		2790974	Q1-Q2	0.322217	25-49%	No	RI_DR_INTERVENTIONS_PLANNED	To minimize the impact of the COVID-19 pandemic on immunization across the life course in 2021, what kinds of additional or new interventions were adopted, are planned, or require additional support? Planned	HR_PLAN_SUBNATIONAL_INCREASE	Increased human resources for planning/management at subnational level	No	No
EURO	ARM	Armenia	Upper middle income	93	90-94%	90-94%	Self-financing		2790974	Q1-Q2	0.322217	25-49%	No	RI_DR_INTERVENTIONS_PLANNED	To minimize the impact of the COVID-19 pandemic on immunization across the life course in 2021, what kinds of additional or new interventions were adopted, are planned, or require additional support? Planned	POLICY_CHANGE_CATCHUP	Policy change to facilitate catch-up of missed children	No	No
EURO	ARM	Armenia	Upper middle income	93	90-94%	90-94%	Self-financing		2790974	Q1-Q2	0.322217	25-49%	No	RI_DR_INTERVENTIONS_PLANNED	To minimize the impact of the COVID-19 pandemic on immunization across the life course in 2021, what kinds of additional or new interventions were adopted, are planned, or require additional support? Planned	RI_FINANCING_INCREASE	Increased financing for the routine immunization programme	No	No
EURO	ARM	Armenia	Upper middle income	93	90-94%	90-94%	Self-financing		2790974	Q1-Q2	0.322217	25-49%	No	RI_DR_INTERVENTIONS_PLANNED	To minimize the impact of the COVID-19 pandemic on immunization across the life course in 2021, what kinds of additional or new interventions were adopted, are planned, or require additional support? Planned	HR_SERVICEDELIVERY_INCREASE	Increased human resources at service delivery level	No	No
EURO	ARM	Armenia	Upper middle income	93	90-94%	90-94%	Self-financing		2790974	Q1-Q2	0.322217	25-49%	No	RI_DR_INTERVENTIONS_PLANNED	To minimize the impact of the COVID-19 pandemic on immunization across the life course in 2021, what kinds of additional or new interventions were adopted, are planned, or require additional support? Planned	PRIVATE_PROVIDERS_ADDITIONAL	Addition of private providers	No response	ND/NR/No response
EURO	ARM	Armenia	Upper middle income	93	90-94%	90-94%	Self-financing		2790974	Q1-Q2	0.322217	25-49%	No	RI_DR_INTERVENTIONS_PLANNED	To minimize the impact of the COVID-19 pandemic on immunization across the life course in 2021, what kinds of additional or new interventions were adopted, are planned, or require additional support? Planned	PRIVATE_PROVIDERS_STRENGTHENED	Strengthened existing use of private providers	No response	ND/NR/No response
EURO	ARM	Armenia	Upper middle income	93	90-94%	90-94%	Self-financing		2790974	Q1-Q2	0.322217	25-49%	No	RI_DR_INTERVENTIONS_SUPPORT	To minimize the impact of the COVID-19 pandemic on immunization across the life course in 2021, what kinds of additional or new interventions were adopted, are planned, or require additional support? Require additional support	COMMUNICATION_PROMOTION	Communications to promote vaccination or target defaulters	No response	ND/NR/No response
EURO	ARM	Armenia	Upper middle income	93	90-94%	90-94%	Self-financing		2790974	Q1-Q2	0.322217	25-49%	No	RI_DR_INTERVENTIONS_SUPPORT	To minimize the impact of the COVID-19 pandemic on immunization across the life course in 2021, what kinds of additional or new interventions were adopted, are planned, or require additional support? Require additional support	OTHER	Other	No response	ND/NR/No response
EURO	ARM	Armenia	Upper middle income	93	90-94%	90-94%	Self-financing		2790974	Q1-Q2	0.322217	25-49%	No	RI_DR_INTERVENTIONS_SUPPORT	To minimize the impact of the COVID-19 pandemic on immunization across the life course in 2021, what kinds of additional or new interventions were adopted, are planned, or require additional support? Require additional support	STOCK_DISTRIBUTION_IMPROVE	Improved stock distribution	No response	ND/NR/No response
EURO	ARM	Armenia	Upper middle income	93	90-94%	90-94%	Self-financing		2790974	Q1-Q2	0.322217	25-49%	No	RI_DR_INTERVENTIONS_SUPPORT	To minimize the impact of the COVID-19 pandemic on immunization across the life course in 2021, what kinds of additional or new interventions were adopted, are planned, or require additional support? Require additional support	FIXEDSITE_SESSIONS_INCREASE	Increased fixed site sessions	No response	ND/NR/No response
EURO	ARM	Armenia	Upper middle income	93	90-94%	90-94%	Self-financing		2790974	Q1-Q2	0.322217	25-49%	No	RI_DR_INTERVENTIONS_SUPPORT	To minimize the impact of the COVID-19 pandemic on immunization across the life course in 2021, what kinds of additional or new interventions were adopted, are planned, or require additional support? Require additional support	PIRI	Periodic intensification of routine immunization (PIRI)	No response	ND/NR/No response
EURO	ARM	Armenia	Upper middle income	93	90-94%	90-94%	Self-financing		2790974	Q1-Q2	0.322217	25-49%	No	RI_DR_INTERVENTIONS_SUPPORT	To minimize the impact of the COVID-19 pandemic on immunization across the life course in 2021, what kinds of additional or new interventions were adopted, are planned, or require additional support? Require additional support	OUTREACH_SESSIONS_INCREASE	Increased outreach sessions	No response	ND/NR/No response
EURO	ARM	Armenia	Upper middle income	93	90-94%	90-94%	Self-financing		2790974	Q1-Q2	0.322217	25-49%	No	RI_DR_INTERVENTIONS_SUPPORT	To minimize the impact of the COVID-19 pandemic on immunization across the life course in 2021, what kinds of additional or new interventions were adopted, are planned, or require additional support? Require additional support	COMMUNITY_ENGAGEMENT	Community engagement	No response	ND/NR/No response
EURO	ARM	Armenia	Upper middle income	93	90-94%	90-94%	Self-financing		2790974	Q1-Q2	0.322217	25-49%	No	RI_DR_INTERVENTIONS_SUPPORT	To minimize the impact of the COVID-19 pandemic on immunization across the life course in 2021, what kinds of additional or new interventions were adopted, are planned, or require additional support? Require additional support	MICRO_CATCHUP_UPDATE	Update microplanning for catch-up vaccination	No response	ND/NR/No response
EURO	ARM	Armenia	Upper middle income	93	90-94%	90-94%	Self-financing		2790974	Q1-Q2	0.322217	25-49%	No	RI_DR_INTERVENTIONS_SUPPORT	To minimize the impact of the COVID-19 pandemic on immunization across the life course in 2021, what kinds of additional or new interventions were adopted, are planned, or require additional support? Require additional support	COLD_CHAIN_IMPROVE	Cold chain improvements	No response	ND/NR/No response
EURO	ARM	Armenia	Upper middle income	93	90-94%	90-94%	Self-financing		2790974	Q1-Q2	0.322217	25-49%	No	RI_DR_INTERVENTIONS_SUPPORT	To minimize the impact of the COVID-19 pandemic on immunization across the life course in 2021, what kinds of additional or new interventions were adopted, are planned, or require additional support? Require additional support	DRIVETHROUGH_POSTS	Use of drive-through vaccination posts	No response	ND/NR/No response
EURO	ARM	Armenia	Upper middle income	93	90-94%	90-94%	Self-financing		2790974	Q1-Q2	0.322217	25-49%	No	RI_DR_INTERVENTIONS_SUPPORT	To minimize the impact of the COVID-19 pandemic on immunization across the life course in 2021, what kinds of additional or new interventions were adopted, are planned, or require additional support? Require additional support	INTEGRATION_COVID19_RI	Integrating COVID-19 vaccination opportunities with routine immunization	No response	ND/NR/No response
EURO	ARM	Armenia	Upper middle income	93	90-94%	90-94%	Self-financing		2790974	Q1-Q2	0.322217	25-49%	No	RI_DR_INTERVENTIONS_SUPPORT	To minimize the impact of the COVID-19 pandemic on immunization across the life course in 2021, what kinds of additional or new interventions were adopted, are planned, or require additional support? Require additional support	NO_ADDITIONAL_ACTIVITIES	Not applicable - no additional actions out of the usual activities	No response	ND/NR/No response
EURO	ARM	Armenia	Upper middle income	93	90-94%	90-94%	Self-financing		2790974	Q1-Q2	0.322217	25-49%	No	RI_DR_INTERVENTIONS_SUPPORT	To minimize the impact of the COVID-19 pandemic on immunization across the life course in 2021, what kinds of additional or new interventions were adopted, are planned, or require additional support? Require additional support	HF_INTERVENTIONS	Interventions at the health facility level to improve the service experience	No response	ND/NR/No response
EURO	ARM	Armenia	Upper middle income	93	90-94%	90-94%	Self-financing		2790974	Q1-Q2	0.322217	25-49%	No	RI_DR_INTERVENTIONS_SUPPORT	To minimize the impact of the COVID-19 pandemic on immunization across the life course in 2021, what kinds of additional or new interventions were adopted, are planned, or require additional support? Require additional support	TARGETED_BEHAVIOURAL_INTERVENTIONS	Behavioural interventions directly targeted at the parent/caregiver or vaccine recipient	No response	ND/NR/No response
EURO	ARM	Armenia	Upper middle income	93	90-94%	90-94%	Self-financing		2790974	Q1-Q2	0.322217	25-49%	No	RI_DR_INTERVENTIONS_SUPPORT	To minimize the impact of the COVID-19 pandemic on immunization across the life course in 2021, what kinds of additional or new interventions were adopted, are planned, or require additional support? Require additional support	HR_PLAN_NATIONAL_INCREASE	Increased human resources for planning/management at national level	No response	ND/NR/No response
EURO	ARM	Armenia	Upper middle income	93	90-94%	90-94%	Self-financing		2790974	Q1-Q2	0.322217	25-49%	No	RI_DR_INTERVENTIONS_SUPPORT	To minimize the impact of the COVID-19 pandemic on immunization across the life course in 2021, what kinds of additional or new interventions were adopted, are planned, or require additional support? Require additional support	HR_PLAN_SUBNATIONAL_INCREASE	Increased human resources for planning/management at subnational level	No response	ND/NR/No response
EURO	ARM	Armenia	Upper middle income	93	90-94%	90-94%	Self-financing		2790974	Q1-Q2	0.322217	25-49%	No	RI_DR_INTERVENTIONS_SUPPORT	To minimize the impact of the COVID-19 pandemic on immunization across the life course in 2021, what kinds of additional or new interventions were adopted, are planned, or require additional support? Require additional support	POLICY_CHANGE_CATCHUP	Policy change to facilitate catch-up of missed children	No response	ND/NR/No response
EURO	ARM	Armenia	Upper middle income	93	90-94%	90-94%	Self-financing		2790974	Q1-Q2	0.322217	25-49%	No	RI_DR_INTERVENTIONS_SUPPORT	To minimize the impact of the COVID-19 pandemic on immunization across the life course in 2021, what kinds of additional or new interventions were adopted, are planned, or require additional support? Require additional support	RI_FINANCING_INCREASE	Increased financing for the routine immunization programme	No response	ND/NR/No response
EURO	ARM	Armenia	Upper middle income	93	90-94%	90-94%	Self-financing		2790974	Q1-Q2	0.322217	25-49%	No	RI_DR_INTERVENTIONS_SUPPORT	To minimize the impact of the COVID-19 pandemic on immunization across the life course in 2021, what kinds of additional or new interventions were adopted, are planned, or require additional support? Require additional support	HR_SERVICEDELIVERY_INCREASE	Increased human resources at service delivery level	No response	ND/NR/No response
EURO	ARM	Armenia	Upper middle income	93	90-94%	90-94%	Self-financing		2790974	Q1-Q2	0.322217	25-49%	No	RI_DR_INTERVENTIONS_SUPPORT	To minimize the impact of the COVID-19 pandemic on immunization across the life course in 2021, what kinds of additional or new interventions were adopted, are planned, or require additional support? Require additional support	PRIVATE_PROVIDERS_ADDITIONAL	Addition of private providers	Yes	Yes
EURO	ARM	Armenia	Upper middle income	93	90-94%	90-94%	Self-financing		2790974	Q1-Q2	0.322217	25-49%	No	RI_DR_INTERVENTIONS_SUPPORT	To minimize the impact of the COVID-19 pandemic on immunization across the life course in 2021, what kinds of additional or new interventions were adopted, are planned, or require additional support? Require additional support	PRIVATE_PROVIDERS_STRENGTHENED	Strengthened existing use of private providers	Yes	Yes
EURO	ARM	Armenia	Upper middle income	93	90-94%	90-94%	Self-financing		2790974	Q1-Q2	0.322217	25-49%	No	RI_DR_INTERVENTIONS_OTHER_INFO	Please describe any other interventions briefly, including any new approaches not covered in the list above:			Not relevant	ND/NR/No response
EURO	ARM	Armenia	Upper middle income	93	90-94%	90-94%	Self-financing		2790974	Q1-Q2	0.322217	25-49%	No	RI_DR_PROGRAMME_FUNDING	Do you anticipate a decline in overall funding for your routine immunization programme in 2022-2023 (including domestic financing and any external aid) because of the impact of COVID-19 pandemic or because of COVID-19 vaccination roll-out?			Not relevant	ND/NR/No response
EURO	ARM	Armenia	Upper middle income	93	90-94%	90-94%	Self-financing		2790974	Q1-Q2	0.322217	25-49%	No	RI_DR_PROGRAMME_SUPPLY	Was your programme in 2021 affected by global supply-related issues?			Not relevant	ND/NR/No response
EURO	ARM	Armenia	Upper middle income	93	90-94%	90-94%	Self-financing		2790974	Q1-Q2	0.322217	25-49%	No	RI_DR_PRORAMME_SUPPLY_VACCINES	Vaccines			No response	ND/NR/No response
EURO	ARM	Armenia	Upper middle income	93	90-94%	90-94%	Self-financing		2790974	Q1-Q2	0.322217	25-49%	No	RI_DR_PROGRAMME_SUPPLY_VACCINES_LIST	If yes, which supply items: Which vaccines?			No response	ND/NR/No response
EURO	ARM	Armenia	Upper middle income	93	90-94%	90-94%	Self-financing		2790974	Q1-Q2	0.322217	25-49%	No	RI_DR_PROGRAMME_SUPPLY_SYRINGES	Syringes			No response	ND/NR/No response
EURO	ARM	Armenia	Upper middle income	93	90-94%	90-94%	Self-financing		2790974	Q1-Q2	0.322217	25-49%	No	RI_DR_PROGRAMME_SUPPLY_OTHER	Other			No response	ND/NR/No response
EURO	ARM	Armenia	Upper middle income	93	90-94%	90-94%	Self-financing		2790974	Q1-Q2	0.322217	25-49%	No	RI_DR_PROGRAMME_SUPPLY_OTHER_LIST	If yes, which supply items: Please describe:			No response	ND/NR/No response
EURO	ARM	Armenia	Upper middle income	93	90-94%	90-94%	Self-financing		2790974	Q1-Q2	0.322217	25-49%	No	RI_DR_SURV_INTERVENTIONS_TRAINING	Training/orientation			No response	ND/NR/No response
EURO	ARM	Armenia	Upper middle income	93	90-94%	90-94%	Self-financing		2790974	Q1-Q2	0.322217	25-49%	No	RI_DR_SURV_INTERVENTIONS_CASESEARCH	Case search			No response	ND/NR/No response
EURO	ARM	Armenia	Upper middle income	93	90-94%	90-94%	Self-financing		2790974	Q1-Q2	0.322217	25-49%	No	RI_DR_SURV_INTERVENTIONS_CASEINVESTIGATION	Case investigation			No response	ND/NR/No response
EURO	ARM	Armenia	Upper middle income	93	90-94%	90-94%	Self-financing		2790974	Q1-Q2	0.322217	25-49%	No	RI_DR_SURV_INTERVENTIONS_SAMPLETRANSPORT	Sample transportation to labs			No response	ND/NR/No response
EURO	ARM	Armenia	Upper middle income	93	90-94%	90-94%	Self-financing		2790974	Q1-Q2	0.322217	25-49%	No	RI_DR_SURV_INTERVENTIONS_LABINVESTIGATION	Lab investigation			No response	ND/NR/No response
EURO	ARM	Armenia	Upper middle income	93	90-94%	90-94%	Self-financing		2790974	Q1-Q2	0.322217	25-49%	No	RI_DR_SURV_INTERVENTIONS_OUTBREAK	Outbreak investigation and response			No response	ND/NR/No response
EURO	ARM	Armenia	Upper middle income	93	90-94%	90-94%	Self-financing		2790974	Q1-Q2	0.322217	25-49%	No	RI_DR_SURV_INTERVENTIONS_OTHER	Other			No response	ND/NR/No response
EURO	ARM	Armenia	Upper middle income	93	90-94%	90-94%	Self-financing		2790974	Q1-Q2	0.322217	25-49%	No	RI_DR_SURV_INTERVENTIONS_OTHER_INFO	Please mark all domains that were addressed by interventions: If other, please describe:			No response	ND/NR/No response
EURO	ARM	Armenia	Upper middle income	93	90-94%	90-94%	Self-financing		2790974	Q1-Q2	0.322217	25-49%	No	RI_DR_SURV_INTERVENTIONS_INFO	Please mark all domains that were addressed by interventions: Please add a short description (max 50 words) of the innovations that you implemented:			No response	ND/NR/No response
EURO	ARM	Armenia	Upper middle income	93	90-94%	90-94%	Self-financing		2790974	Q1-Q2	0.322217	25-49%	No	RI_DR_SYSTEMS_ELECTRIC_INPLACE	Electronic system already in place and adapted to COVID-19	INDIVIDUAL_REPORTING	Individual registration and reporting	Not relevant	ND/NR/No response
EURO	ARM	Armenia	Upper middle income	93	90-94%	90-94%	Self-financing		2790974	Q1-Q2	0.322217	25-49%	No	RI_DR_SYSTEMS_ELECTRIC_INPLACE	Electronic system already in place and adapted to COVID-19	ELECTRONIC_HBR	Electronic home-based record	Not relevant	ND/NR/No response
EURO	ARM	Armenia	Upper middle income	93	90-94%	90-94%	Self-financing		2790974	Q1-Q2	0.322217	25-49%	No	RI_DR_SYSTEMS_ELECTRIC_INPLACE	Electronic system already in place and adapted to COVID-19	REMINDER_SYSTEM	System to send recall/reminders	Yes	Yes
EURO	ARM	Armenia	Upper middle income	93	90-94%	90-94%	Self-financing		2790974	Q1-Q2	0.322217	25-49%	No	RI_DR_SYSTEMS_ELECTRIC_INPLACE	Electronic system already in place and adapted to COVID-19	AGGREGATE_SYSTEM	Aggregate system for recording and reporting vaccinations or e-Health Management Information System (HMIS)	Yes	Yes
EURO	ARM	Armenia	Upper middle income	93	90-94%	90-94%	Self-financing		2790974	Q1-Q2	0.322217	25-49%	No	RI_DR_SYSTEMS_ELECTRIC_INPLACE	Electronic system already in place and adapted to COVID-19	VACCINATION_APPOINTMENTS	Vaccination appointments, determination eligibility and scheduling	Not relevant	ND/NR/No response
EURO	ARM	Armenia	Upper middle income	93	90-94%	90-94%	Self-financing		2790974	Q1-Q2	0.322217	25-49%	No	RI_DR_SYSTEMS_ELECTRIC_INPLACE	Electronic system already in place and adapted to COVID-19	SUPPLY_CHAIN_MGMT	Supply chain management	Yes	Yes
EURO	ARM	Armenia	Upper middle income	93	90-94%	90-94%	Self-financing		2790974	Q1-Q2	0.322217	25-49%	No	RI_DR_SYSTEMS_ELECTRIC_INPLACE	Electronic system already in place and adapted to COVID-19	AEFI_SURV_SYSTEM	Adverse event following immunization (AEFI) surveillance system	Yes	Yes
EURO	ARM	Armenia	Upper middle income	93	90-94%	90-94%	Self-financing		2790974	Q1-Q2	0.322217	25-49%	No	RI_DR_SYSTEMS_NEWCOVID19	New system developed for COVID-19 vaccines only	INDIVIDUAL_REPORTING	Individual registration and reporting	No response	ND/NR/No response
EURO	ARM	Armenia	Upper middle income	93	90-94%	90-94%	Self-financing		2790974	Q1-Q2	0.322217	25-49%	No	RI_DR_SYSTEMS_NEWCOVID19	New system developed for COVID-19 vaccines only	ELECTRONIC_HBR	Electronic home-based record	No response	ND/NR/No response
EURO	ARM	Armenia	Upper middle income	93	90-94%	90-94%	Self-financing		2790974	Q1-Q2	0.322217	25-49%	No	RI_DR_SYSTEMS_NEWCOVID19	New system developed for COVID-19 vaccines only	REMINDER_SYSTEM	System to send recall/reminders	No response	ND/NR/No response
EURO	ARM	Armenia	Upper middle income	93	90-94%	90-94%	Self-financing		2790974	Q1-Q2	0.322217	25-49%	No	RI_DR_SYSTEMS_NEWCOVID19	New system developed for COVID-19 vaccines only	AGGREGATE_SYSTEM	Aggregate system for recording and reporting vaccinations or e-Health Management Information System (HMIS)	No response	ND/NR/No response
EURO	ARM	Armenia	Upper middle income	93	90-94%	90-94%	Self-financing		2790974	Q1-Q2	0.322217	25-49%	No	RI_DR_SYSTEMS_NEWCOVID19	New system developed for COVID-19 vaccines only	VACCINATION_APPOINTMENTS	Vaccination appointments, determination eligibility and scheduling	No response	ND/NR/No response
EURO	ARM	Armenia	Upper middle income	93	90-94%	90-94%	Self-financing		2790974	Q1-Q2	0.322217	25-49%	No	RI_DR_SYSTEMS_NEWCOVID19	New system developed for COVID-19 vaccines only	SUPPLY_CHAIN_MGMT	Supply chain management	No response	ND/NR/No response
EURO	ARM	Armenia	Upper middle income	93	90-94%	90-94%	Self-financing		2790974	Q1-Q2	0.322217	25-49%	No	RI_DR_SYSTEMS_NEWCOVID19	New system developed for COVID-19 vaccines only	AEFI_SURV_SYSTEM	Adverse event following immunization (AEFI) surveillance system	No response	ND/NR/No response
EURO	ARM	Armenia	Upper middle income	93	90-94%	90-94%	Self-financing		2790974	Q1-Q2	0.322217	25-49%	No	RI_DR_SYSTEMS_NEWALL	New system developed for COVID-19 vaccines and is/will be expanded to other routine vaccines	INDIVIDUAL_REPORTING	Individual registration and reporting	No response	ND/NR/No response
EURO	ARM	Armenia	Upper middle income	93	90-94%	90-94%	Self-financing		2790974	Q1-Q2	0.322217	25-49%	No	RI_DR_SYSTEMS_NEWALL	New system developed for COVID-19 vaccines and is/will be expanded to other routine vaccines	ELECTRONIC_HBR	Electronic home-based record	No response	ND/NR/No response
EURO	ARM	Armenia	Upper middle income	93	90-94%	90-94%	Self-financing		2790974	Q1-Q2	0.322217	25-49%	No	RI_DR_SYSTEMS_NEWALL	New system developed for COVID-19 vaccines and is/will be expanded to other routine vaccines	REMINDER_SYSTEM	System to send recall/reminders	No response	ND/NR/No response
EURO	ARM	Armenia	Upper middle income	93	90-94%	90-94%	Self-financing		2790974	Q1-Q2	0.322217	25-49%	No	RI_DR_SYSTEMS_NEWALL	New system developed for COVID-19 vaccines and is/will be expanded to other routine vaccines	AGGREGATE_SYSTEM	Aggregate system for recording and reporting vaccinations or e-Health Management Information System (HMIS)	No response	ND/NR/No response
EURO	ARM	Armenia	Upper middle income	93	90-94%	90-94%	Self-financing		2790974	Q1-Q2	0.322217	25-49%	No	RI_DR_SYSTEMS_NEWALL	New system developed for COVID-19 vaccines and is/will be expanded to other routine vaccines	VACCINATION_APPOINTMENTS	Vaccination appointments, determination eligibility and scheduling	No response	ND/NR/No response
EURO	ARM	Armenia	Upper middle income	93	90-94%	90-94%	Self-financing		2790974	Q1-Q2	0.322217	25-49%	No	RI_DR_SYSTEMS_NEWALL	New system developed for COVID-19 vaccines and is/will be expanded to other routine vaccines	SUPPLY_CHAIN_MGMT	Supply chain management	No response	ND/NR/No response
EURO	ARM	Armenia	Upper middle income	93	90-94%	90-94%	Self-financing		2790974	Q1-Q2	0.322217	25-49%	No	RI_DR_SYSTEMS_NEWALL	New system developed for COVID-19 vaccines and is/will be expanded to other routine vaccines	AEFI_SURV_SYSTEM	Adverse event following immunization (AEFI) surveillance system	No response	ND/NR/No response
EURO	ARM	Armenia	Upper middle income	93	90-94%	90-94%	Self-financing		2790974	Q1-Q2	0.322217	25-49%	No	RI_DR_SYSTEMS_ELECTRIC_NO	Electronic system not in place	INDIVIDUAL_REPORTING	Individual registration and reporting	No response	ND/NR/No response
EURO	ARM	Armenia	Upper middle income	93	90-94%	90-94%	Self-financing		2790974	Q1-Q2	0.322217	25-49%	No	RI_DR_SYSTEMS_ELECTRIC_NO	Electronic system not in place	ELECTRONIC_HBR	Electronic home-based record	No response	ND/NR/No response
EURO	ARM	Armenia	Upper middle income	93	90-94%	90-94%	Self-financing		2790974	Q1-Q2	0.322217	25-49%	No	RI_DR_SYSTEMS_ELECTRIC_NO	Electronic system not in place	REMINDER_SYSTEM	System to send recall/reminders	No response	ND/NR/No response
EURO	ARM	Armenia	Upper middle income	93	90-94%	90-94%	Self-financing		2790974	Q1-Q2	0.322217	25-49%	No	RI_DR_SYSTEMS_ELECTRIC_NO	Electronic system not in place	AGGREGATE_SYSTEM	Aggregate system for recording and reporting vaccinations or e-Health Management Information System (HMIS)	No response	ND/NR/No response
EURO	ARM	Armenia	Upper middle income	93	90-94%	90-94%	Self-financing		2790974	Q1-Q2	0.322217	25-49%	No	RI_DR_SYSTEMS_ELECTRIC_NO	Electronic system not in place	VACCINATION_APPOINTMENTS	Vaccination appointments, determination eligibility and scheduling	No response	ND/NR/No response
EURO	ARM	Armenia	Upper middle income	93	90-94%	90-94%	Self-financing		2790974	Q1-Q2	0.322217	25-49%	No	RI_DR_SYSTEMS_ELECTRIC_NO	Electronic system not in place	SUPPLY_CHAIN_MGMT	Supply chain management	No response	ND/NR/No response
EURO	ARM	Armenia	Upper middle income	93	90-94%	90-94%	Self-financing		2790974	Q1-Q2	0.322217	25-49%	No	RI_DR_SYSTEMS_ELECTRIC_NO	Electronic system not in place	AEFI_SURV_SYSTEM	Adverse event following immunization (AEFI) surveillance system	No response	ND/NR/No response
EURO	ARM	Armenia	Upper middle income	93	90-94%	90-94%	Self-financing		2790974	Q1-Q2	0.322217	25-49%	No	RI_DR_SYSTEMS_COMMENTS	In 2021, to manage COVID-19 vaccines, routine immunization and vaccination monitoring (in COVID-19 context), which of the following systems were used: Observations or comments	INDIVIDUAL_REPORTING	Individual registration and reporting	No response	ND/NR/No response
EURO	ARM	Armenia	Upper middle income	93	90-94%	90-94%	Self-financing		2790974	Q1-Q2	0.322217	25-49%	No	RI_DR_SYSTEMS_COMMENTS	In 2021, to manage COVID-19 vaccines, routine immunization and vaccination monitoring (in COVID-19 context), which of the following systems were used: Observations or comments	ELECTRONIC_HBR	Electronic home-based record	No response	ND/NR/No response
EURO	ARM	Armenia	Upper middle income	93	90-94%	90-94%	Self-financing		2790974	Q1-Q2	0.322217	25-49%	No	RI_DR_SYSTEMS_COMMENTS	In 2021, to manage COVID-19 vaccines, routine immunization and vaccination monitoring (in COVID-19 context), which of the following systems were used: Observations or comments	REMINDER_SYSTEM	System to send recall/reminders	No response	ND/NR/No response
EURO	ARM	Armenia	Upper middle income	93	90-94%	90-94%	Self-financing		2790974	Q1-Q2	0.322217	25-49%	No	RI_DR_SYSTEMS_COMMENTS	In 2021, to manage COVID-19 vaccines, routine immunization and vaccination monitoring (in COVID-19 context), which of the following systems were used: Observations or comments	AGGREGATE_SYSTEM	Aggregate system for recording and reporting vaccinations or e-Health Management Information System (HMIS)	No response	ND/NR/No response
EURO	ARM	Armenia	Upper middle income	93	90-94%	90-94%	Self-financing		2790974	Q1-Q2	0.322217	25-49%	No	RI_DR_SYSTEMS_COMMENTS	In 2021, to manage COVID-19 vaccines, routine immunization and vaccination monitoring (in COVID-19 context), which of the following systems were used: Observations or comments	VACCINATION_APPOINTMENTS	Vaccination appointments, determination eligibility and scheduling	No response	ND/NR/No response
EURO	ARM	Armenia	Upper middle income	93	90-94%	90-94%	Self-financing		2790974	Q1-Q2	0.322217	25-49%	No	RI_DR_SYSTEMS_COMMENTS	In 2021, to manage COVID-19 vaccines, routine immunization and vaccination monitoring (in COVID-19 context), which of the following systems were used: Observations or comments	SUPPLY_CHAIN_MGMT	Supply chain management	No response	ND/NR/No response
EURO	ARM	Armenia	Upper middle income	93	90-94%	90-94%	Self-financing		2790974	Q1-Q2	0.322217	25-49%	No	RI_DR_SYSTEMS_COMMENTS	In 2021, to manage COVID-19 vaccines, routine immunization and vaccination monitoring (in COVID-19 context), which of the following systems were used: Observations or comments	AEFI_SURV_SYSTEM	Adverse event following immunization (AEFI) surveillance system	No response	ND/NR/No response
EURO	ARM	Armenia	Upper middle income	93	90-94%	90-94%	Self-financing		2790974	Q1-Q2	0.322217	25-49%	No	RI_DR_ELECTRONIC_HBR_WHO	If an electronic home-based record was in place, did it follow WHO standards?			No	No
EURO	ARM	Armenia	Upper middle income	93	90-94%	90-94%	Self-financing		2790974	Q1-Q2	0.322217	25-49%	No	RI_DR_INTRO_PLAN	Did you originally plan a vaccine introduction for 2021-2023?			No	No
EURO	ARM	Armenia	Upper middle income	93	90-94%	90-94%	Self-financing		2790974	Q1-Q2	0.322217	25-49%	No	RI_DR_INTRO_PLAN_DELAY	If yes, are you now facing delays in plans for new vaccine introductions?
EURO	ARM	Armenia	Upper middle income	93	90-94%	90-94%	Self-financing		2790974	Q1-Q2	0.322217	25-49%	No	RI_DR_INTRO_PLAN_DELAY_VACCINE	For which vaccine introduction(s) are you facing delays?
EURO	ARM	Armenia	Upper middle income	93	90-94%	90-94%	Self-financing		2790974	Q1-Q2	0.322217	25-49%	No	RI_DR_INTRO_PLAN_DELAY_VACCINE_PLAN	Is the vaccine introduction(s) still planned?
EURO	ARM	Armenia	Upper middle income	93	90-94%	90-94%	Self-financing		2790974	Q1-Q2	0.322217	25-49%	No	RI_DR_SURV_PERF	Did vaccine preventable disease surveillance such as acute flaccid paralysis (AFP) or measles surveillance performance deteriorate (i.e. non-polio AFP rate, non-measles non-rubella [NMNR] discard rate) during March 2020 to December 2021 because of COVID-19?			No	No
EURO	ARM	Armenia	Upper middle income	93	90-94%	90-94%	Self-financing		2790974	Q1-Q2	0.322217	25-49%	No	RI_DR_SURV_PERF_MEASURES	If yes, did the country take any innovative measures in 2020-2021 to maintain or improve vaccine preventable disease surveillance performance such as for AFP or measles surveillance to mitigate such impact of COVID-19?
EURO	ARM	Armenia	Upper middle income	93	90-94%	90-94%	Self-financing		2790974	Q1-Q2	0.322217	25-49%	No	RI_DR_OUTBREAK_RESPONSE	Was there any VPD outbreak response immunization between March 2020 to December 2021, including those at subnational levels?			Not relevant	ND/NR/No response
EURO	ARM	Armenia	Upper middle income	93	90-94%	90-94%	Self-financing		2790974	Q1-Q2	0.322217	25-49%	No	RI_DR_OUTBREAK_RESPONSE_DISEASE	If yes, which disease or diseases?
EURO	ARM	Armenia	Upper middle income	93	90-94%	90-94%	Self-financing		2790974	Q1-Q2	0.322217	25-49%	No	RI_DR_CATCHUP_ASSESSMENT	Have you conducted (2020 to 2021), or are you planning to conduct (in 2022), a survey or some other form of assessment to monitor coverage among the cohorts of children likely to have been affected by the pandemic and/or to determine if they were caught-up?			Not relevant	ND/NR/No response
EURO	ARM	Armenia	Upper middle income	93	90-94%	90-94%	Self-financing		2790974	Q1-Q2	0.322217	25-49%	No	RI_DR_CATCHUP_ASSESSMENT_INFO	If yes, please provide more details [level (national, vs. some areas), type of assessment, date(s)]:
EURO	ARM	Armenia	Upper middle income	93	90-94%	90-94%	Self-financing		2790974	Q1-Q2	0.322217	25-49%	No	RI_DR_DH_ADAPTATIONS	In 2021, were there any adaptations (legislation, guidelines for interoperability, partnering with private providers, etc.) needed for the governance framework used for digital health in relation to the systems used for COVID-19 vaccination and/or routine immunization in the COVID-19 context?			No data	ND/NR/No response
EURO	ARM	Armenia	Upper middle income	93	90-94%	90-94%	Self-financing		2790974	Q1-Q2	0.322217	25-49%	No	RI_DR_DH_ADAPTATIONS_INFO	If yes, please explain:
AMRO	ATG	Antigua and Barbuda	High income	92	90-94%	90-94%	Self-financing		93219	< Q1	0.636002	50-74%	No	RI_DR_ASSESSMENT	From March 2020 until December 2021, has any assessment/survey been carried out to understand the reasons why children may have missed or delayed a vaccine because of the COVID-19 pandemic?			No	No
AMRO	ATG	Antigua and Barbuda	High income	92	90-94%	90-94%	Self-financing		93219	< Q1	0.636002	50-74%	No	RI_DR_ASSESSMENT_FINDINGS	If a report is not available, please briefly describe the findings:			No response	ND/NR/No response
AMRO	ATG	Antigua and Barbuda	High income	92	90-94%	90-94%	Self-financing		93219	< Q1	0.636002	50-74%	No	RI_DR_INTERVENTIONS_ADOPTED	To minimize the impact of the COVID-19 pandemic on immunization across the life course in 2021, what kinds of additional or new interventions were adopted, are planned, or require additional support? Adopted	OTHER	Other	No data	ND/NR/No response
AMRO	ATG	Antigua and Barbuda	High income	92	90-94%	90-94%	Self-financing		93219	< Q1	0.636002	50-74%	No	RI_DR_INTERVENTIONS_ADOPTED	To minimize the impact of the COVID-19 pandemic on immunization across the life course in 2021, what kinds of additional or new interventions were adopted, are planned, or require additional support? Adopted	HR_PLAN_SUBNATIONAL_INCREASE	Increased human resources for planning/management at subnational level	No	No
AMRO	ATG	Antigua and Barbuda	High income	92	90-94%	90-94%	Self-financing		93219	< Q1	0.636002	50-74%	No	RI_DR_INTERVENTIONS_ADOPTED	To minimize the impact of the COVID-19 pandemic on immunization across the life course in 2021, what kinds of additional or new interventions were adopted, are planned, or require additional support? Adopted	TARGETED_BEHAVIOURAL_INTERVENTIONS	Behavioural interventions directly targeted at the parent/caregiver or vaccine recipient	No	No
AMRO	ATG	Antigua and Barbuda	High income	92	90-94%	90-94%	Self-financing		93219	< Q1	0.636002	50-74%	No	RI_DR_INTERVENTIONS_ADOPTED	To minimize the impact of the COVID-19 pandemic on immunization across the life course in 2021, what kinds of additional or new interventions were adopted, are planned, or require additional support? Adopted	RI_FINANCING_INCREASE	Increased financing for the routine immunization programme	No	No
AMRO	ATG	Antigua and Barbuda	High income	92	90-94%	90-94%	Self-financing		93219	< Q1	0.636002	50-74%	No	RI_DR_INTERVENTIONS_ADOPTED	To minimize the impact of the COVID-19 pandemic on immunization across the life course in 2021, what kinds of additional or new interventions were adopted, are planned, or require additional support? Adopted	POLICY_CHANGE_CATCHUP	Policy change to facilitate catch-up of missed children	No	No
AMRO	ATG	Antigua and Barbuda	High income	92	90-94%	90-94%	Self-financing		93219	< Q1	0.636002	50-74%	No	RI_DR_INTERVENTIONS_ADOPTED	To minimize the impact of the COVID-19 pandemic on immunization across the life course in 2021, what kinds of additional or new interventions were adopted, are planned, or require additional support? Adopted	DRIVETHROUGH_POSTS	Use of drive-through vaccination posts	No	No
AMRO	ATG	Antigua and Barbuda	High income	92	90-94%	90-94%	Self-financing		93219	< Q1	0.636002	50-74%	No	RI_DR_INTERVENTIONS_ADOPTED	To minimize the impact of the COVID-19 pandemic on immunization across the life course in 2021, what kinds of additional or new interventions were adopted, are planned, or require additional support? Adopted	NO_ADDITIONAL_ACTIVITIES	Not applicable - no additional actions out of the usual activities	Yes	Yes
AMRO	ATG	Antigua and Barbuda	High income	92	90-94%	90-94%	Self-financing		93219	< Q1	0.636002	50-74%	No	RI_DR_INTERVENTIONS_ADOPTED	To minimize the impact of the COVID-19 pandemic on immunization across the life course in 2021, what kinds of additional or new interventions were adopted, are planned, or require additional support? Adopted	STOCK_DISTRIBUTION_IMPROVE	Improved stock distribution	Yes	Yes
AMRO	ATG	Antigua and Barbuda	High income	92	90-94%	90-94%	Self-financing		93219	< Q1	0.636002	50-74%	No	RI_DR_INTERVENTIONS_ADOPTED	To minimize the impact of the COVID-19 pandemic on immunization across the life course in 2021, what kinds of additional or new interventions were adopted, are planned, or require additional support? Adopted	HF_INTERVENTIONS	Interventions at the health facility level to improve the service experience	Yes	Yes
AMRO	ATG	Antigua and Barbuda	High income	92	90-94%	90-94%	Self-financing		93219	< Q1	0.636002	50-74%	No	RI_DR_INTERVENTIONS_ADOPTED	To minimize the impact of the COVID-19 pandemic on immunization across the life course in 2021, what kinds of additional or new interventions were adopted, are planned, or require additional support? Adopted	PRIVATE_PROVIDERS_ADDITIONAL	Addition of private providers	Yes	Yes
AMRO	ATG	Antigua and Barbuda	High income	92	90-94%	90-94%	Self-financing		93219	< Q1	0.636002	50-74%	No	RI_DR_INTERVENTIONS_ADOPTED	To minimize the impact of the COVID-19 pandemic on immunization across the life course in 2021, what kinds of additional or new interventions were adopted, are planned, or require additional support? Adopted	FIXEDSITE_SESSIONS_INCREASE	Increased fixed site sessions	Yes	Yes
AMRO	ATG	Antigua and Barbuda	High income	92	90-94%	90-94%	Self-financing		93219	< Q1	0.636002	50-74%	No	RI_DR_INTERVENTIONS_ADOPTED	To minimize the impact of the COVID-19 pandemic on immunization across the life course in 2021, what kinds of additional or new interventions were adopted, are planned, or require additional support? Adopted	PIRI	Periodic intensification of routine immunization (PIRI)	Yes	Yes
AMRO	ATG	Antigua and Barbuda	High income	92	90-94%	90-94%	Self-financing		93219	< Q1	0.636002	50-74%	No	RI_DR_INTERVENTIONS_ADOPTED	To minimize the impact of the COVID-19 pandemic on immunization across the life course in 2021, what kinds of additional or new interventions were adopted, are planned, or require additional support? Adopted	OUTREACH_SESSIONS_INCREASE	Increased outreach sessions	Yes	Yes
AMRO	ATG	Antigua and Barbuda	High income	92	90-94%	90-94%	Self-financing		93219	< Q1	0.636002	50-74%	No	RI_DR_INTERVENTIONS_ADOPTED	To minimize the impact of the COVID-19 pandemic on immunization across the life course in 2021, what kinds of additional or new interventions were adopted, are planned, or require additional support? Adopted	INTEGRATION_COVID19_RI	Integrating COVID-19 vaccination opportunities with routine immunization	Yes	Yes
AMRO	ATG	Antigua and Barbuda	High income	92	90-94%	90-94%	Self-financing		93219	< Q1	0.636002	50-74%	No	RI_DR_INTERVENTIONS_ADOPTED	To minimize the impact of the COVID-19 pandemic on immunization across the life course in 2021, what kinds of additional or new interventions were adopted, are planned, or require additional support? Adopted	PRIVATE_PROVIDERS_STRENGTHENED	Strengthened existing use of private providers	Yes	Yes
AMRO	ATG	Antigua and Barbuda	High income	92	90-94%	90-94%	Self-financing		93219	< Q1	0.636002	50-74%	No	RI_DR_INTERVENTIONS_ADOPTED	To minimize the impact of the COVID-19 pandemic on immunization across the life course in 2021, what kinds of additional or new interventions were adopted, are planned, or require additional support? Adopted	MICRO_CATCHUP_UPDATE	Update microplanning for catch-up vaccination	Yes	Yes
AMRO	ATG	Antigua and Barbuda	High income	92	90-94%	90-94%	Self-financing		93219	< Q1	0.636002	50-74%	No	RI_DR_INTERVENTIONS_ADOPTED	To minimize the impact of the COVID-19 pandemic on immunization across the life course in 2021, what kinds of additional or new interventions were adopted, are planned, or require additional support? Adopted	COMMUNICATION_PROMOTION	Communications to promote vaccination or target defaulters	Yes	Yes
AMRO	ATG	Antigua and Barbuda	High income	92	90-94%	90-94%	Self-financing		93219	< Q1	0.636002	50-74%	No	RI_DR_INTERVENTIONS_ADOPTED	To minimize the impact of the COVID-19 pandemic on immunization across the life course in 2021, what kinds of additional or new interventions were adopted, are planned, or require additional support? Adopted	COMMUNITY_ENGAGEMENT	Community engagement	Yes	Yes
AMRO	ATG	Antigua and Barbuda	High income	92	90-94%	90-94%	Self-financing		93219	< Q1	0.636002	50-74%	No	RI_DR_INTERVENTIONS_ADOPTED	To minimize the impact of the COVID-19 pandemic on immunization across the life course in 2021, what kinds of additional or new interventions were adopted, are planned, or require additional support? Adopted	COLD_CHAIN_IMPROVE	Cold chain improvements	Yes	Yes
AMRO	ATG	Antigua and Barbuda	High income	92	90-94%	90-94%	Self-financing		93219	< Q1	0.636002	50-74%	No	RI_DR_INTERVENTIONS_ADOPTED	To minimize the impact of the COVID-19 pandemic on immunization across the life course in 2021, what kinds of additional or new interventions were adopted, are planned, or require additional support? Adopted	HR_PLAN_NATIONAL_INCREASE	Increased human resources for planning/management at national level	No	No
AMRO	ATG	Antigua and Barbuda	High income	92	90-94%	90-94%	Self-financing		93219	< Q1	0.636002	50-74%	No	RI_DR_INTERVENTIONS_ADOPTED	To minimize the impact of the COVID-19 pandemic on immunization across the life course in 2021, what kinds of additional or new interventions were adopted, are planned, or require additional support? Adopted	HR_SERVICEDELIVERY_INCREASE	Increased human resources at service delivery level	No	No
AMRO	ATG	Antigua and Barbuda	High income	92	90-94%	90-94%	Self-financing		93219	< Q1	0.636002	50-74%	No	RI_DR_INTERVENTIONS_PLANNED	To minimize the impact of the COVID-19 pandemic on immunization across the life course in 2021, what kinds of additional or new interventions were adopted, are planned, or require additional support? Planned	OTHER	Other	No response	ND/NR/No response
AMRO	ATG	Antigua and Barbuda	High income	92	90-94%	90-94%	Self-financing		93219	< Q1	0.636002	50-74%	No	RI_DR_INTERVENTIONS_PLANNED	To minimize the impact of the COVID-19 pandemic on immunization across the life course in 2021, what kinds of additional or new interventions were adopted, are planned, or require additional support? Planned	HR_PLAN_SUBNATIONAL_INCREASE	Increased human resources for planning/management at subnational level	Yes	Yes
AMRO	ATG	Antigua and Barbuda	High income	92	90-94%	90-94%	Self-financing		93219	< Q1	0.636002	50-74%	No	RI_DR_INTERVENTIONS_PLANNED	To minimize the impact of the COVID-19 pandemic on immunization across the life course in 2021, what kinds of additional or new interventions were adopted, are planned, or require additional support? Planned	TARGETED_BEHAVIOURAL_INTERVENTIONS	Behavioural interventions directly targeted at the parent/caregiver or vaccine recipient	No	No
AMRO	ATG	Antigua and Barbuda	High income	92	90-94%	90-94%	Self-financing		93219	< Q1	0.636002	50-74%	No	RI_DR_INTERVENTIONS_PLANNED	To minimize the impact of the COVID-19 pandemic on immunization across the life course in 2021, what kinds of additional or new interventions were adopted, are planned, or require additional support? Planned	RI_FINANCING_INCREASE	Increased financing for the routine immunization programme	No	No
AMRO	ATG	Antigua and Barbuda	High income	92	90-94%	90-94%	Self-financing		93219	< Q1	0.636002	50-74%	No	RI_DR_INTERVENTIONS_PLANNED	To minimize the impact of the COVID-19 pandemic on immunization across the life course in 2021, what kinds of additional or new interventions were adopted, are planned, or require additional support? Planned	POLICY_CHANGE_CATCHUP	Policy change to facilitate catch-up of missed children	No	No
AMRO	ATG	Antigua and Barbuda	High income	92	90-94%	90-94%	Self-financing		93219	< Q1	0.636002	50-74%	No	RI_DR_INTERVENTIONS_PLANNED	To minimize the impact of the COVID-19 pandemic on immunization across the life course in 2021, what kinds of additional or new interventions were adopted, are planned, or require additional support? Planned	DRIVETHROUGH_POSTS	Use of drive-through vaccination posts	No	No
AMRO	ATG	Antigua and Barbuda	High income	92	90-94%	90-94%	Self-financing		93219	< Q1	0.636002	50-74%	No	RI_DR_INTERVENTIONS_PLANNED	To minimize the impact of the COVID-19 pandemic on immunization across the life course in 2021, what kinds of additional or new interventions were adopted, are planned, or require additional support? Planned	NO_ADDITIONAL_ACTIVITIES	Not applicable - no additional actions out of the usual activities	No	No
AMRO	ATG	Antigua and Barbuda	High income	92	90-94%	90-94%	Self-financing		93219	< Q1	0.636002	50-74%	No	RI_DR_INTERVENTIONS_PLANNED	To minimize the impact of the COVID-19 pandemic on immunization across the life course in 2021, what kinds of additional or new interventions were adopted, are planned, or require additional support? Planned	STOCK_DISTRIBUTION_IMPROVE	Improved stock distribution	Yes	Yes
AMRO	ATG	Antigua and Barbuda	High income	92	90-94%	90-94%	Self-financing		93219	< Q1	0.636002	50-74%	No	RI_DR_INTERVENTIONS_PLANNED	To minimize the impact of the COVID-19 pandemic on immunization across the life course in 2021, what kinds of additional or new interventions were adopted, are planned, or require additional support? Planned	HF_INTERVENTIONS	Interventions at the health facility level to improve the service experience	Yes	Yes
AMRO	ATG	Antigua and Barbuda	High income	92	90-94%	90-94%	Self-financing		93219	< Q1	0.636002	50-74%	No	RI_DR_INTERVENTIONS_PLANNED	To minimize the impact of the COVID-19 pandemic on immunization across the life course in 2021, what kinds of additional or new interventions were adopted, are planned, or require additional support? Planned	PRIVATE_PROVIDERS_ADDITIONAL	Addition of private providers	Yes	Yes
AMRO	ATG	Antigua and Barbuda	High income	92	90-94%	90-94%	Self-financing		93219	< Q1	0.636002	50-74%	No	RI_DR_INTERVENTIONS_PLANNED	To minimize the impact of the COVID-19 pandemic on immunization across the life course in 2021, what kinds of additional or new interventions were adopted, are planned, or require additional support? Planned	FIXEDSITE_SESSIONS_INCREASE	Increased fixed site sessions	Yes	Yes
AMRO	ATG	Antigua and Barbuda	High income	92	90-94%	90-94%	Self-financing		93219	< Q1	0.636002	50-74%	No	RI_DR_INTERVENTIONS_PLANNED	To minimize the impact of the COVID-19 pandemic on immunization across the life course in 2021, what kinds of additional or new interventions were adopted, are planned, or require additional support? Planned	PIRI	Periodic intensification of routine immunization (PIRI)	Yes	Yes
AMRO	ATG	Antigua and Barbuda	High income	92	90-94%	90-94%	Self-financing		93219	< Q1	0.636002	50-74%	No	RI_DR_INTERVENTIONS_PLANNED	To minimize the impact of the COVID-19 pandemic on immunization across the life course in 2021, what kinds of additional or new interventions were adopted, are planned, or require additional support? Planned	OUTREACH_SESSIONS_INCREASE	Increased outreach sessions	Yes	Yes
AMRO	ATG	Antigua and Barbuda	High income	92	90-94%	90-94%	Self-financing		93219	< Q1	0.636002	50-74%	No	RI_DR_INTERVENTIONS_PLANNED	To minimize the impact of the COVID-19 pandemic on immunization across the life course in 2021, what kinds of additional or new interventions were adopted, are planned, or require additional support? Planned	INTEGRATION_COVID19_RI	Integrating COVID-19 vaccination opportunities with routine immunization	Yes	Yes
AMRO	ATG	Antigua and Barbuda	High income	92	90-94%	90-94%	Self-financing		93219	< Q1	0.636002	50-74%	No	RI_DR_INTERVENTIONS_PLANNED	To minimize the impact of the COVID-19 pandemic on immunization across the life course in 2021, what kinds of additional or new interventions were adopted, are planned, or require additional support? Planned	PRIVATE_PROVIDERS_STRENGTHENED	Strengthened existing use of private providers	Yes	Yes
AMRO	ATG	Antigua and Barbuda	High income	92	90-94%	90-94%	Self-financing		93219	< Q1	0.636002	50-74%	No	RI_DR_INTERVENTIONS_PLANNED	To minimize the impact of the COVID-19 pandemic on immunization across the life course in 2021, what kinds of additional or new interventions were adopted, are planned, or require additional support? Planned	MICRO_CATCHUP_UPDATE	Update microplanning for catch-up vaccination	Yes	Yes
AMRO	ATG	Antigua and Barbuda	High income	92	90-94%	90-94%	Self-financing		93219	< Q1	0.636002	50-74%	No	RI_DR_INTERVENTIONS_PLANNED	To minimize the impact of the COVID-19 pandemic on immunization across the life course in 2021, what kinds of additional or new interventions were adopted, are planned, or require additional support? Planned	COMMUNICATION_PROMOTION	Communications to promote vaccination or target defaulters	Yes	Yes
AMRO	ATG	Antigua and Barbuda	High income	92	90-94%	90-94%	Self-financing		93219	< Q1	0.636002	50-74%	No	RI_DR_INTERVENTIONS_PLANNED	To minimize the impact of the COVID-19 pandemic on immunization across the life course in 2021, what kinds of additional or new interventions were adopted, are planned, or require additional support? Planned	COMMUNITY_ENGAGEMENT	Community engagement	Yes	Yes
AMRO	ATG	Antigua and Barbuda	High income	92	90-94%	90-94%	Self-financing		93219	< Q1	0.636002	50-74%	No	RI_DR_INTERVENTIONS_PLANNED	To minimize the impact of the COVID-19 pandemic on immunization across the life course in 2021, what kinds of additional or new interventions were adopted, are planned, or require additional support? Planned	COLD_CHAIN_IMPROVE	Cold chain improvements	Yes	Yes
AMRO	ATG	Antigua and Barbuda	High income	92	90-94%	90-94%	Self-financing		93219	< Q1	0.636002	50-74%	No	RI_DR_INTERVENTIONS_PLANNED	To minimize the impact of the COVID-19 pandemic on immunization across the life course in 2021, what kinds of additional or new interventions were adopted, are planned, or require additional support? Planned	HR_PLAN_NATIONAL_INCREASE	Increased human resources for planning/management at national level	Yes	Yes
AMRO	ATG	Antigua and Barbuda	High income	92	90-94%	90-94%	Self-financing		93219	< Q1	0.636002	50-74%	No	RI_DR_INTERVENTIONS_PLANNED	To minimize the impact of the COVID-19 pandemic on immunization across the life course in 2021, what kinds of additional or new interventions were adopted, are planned, or require additional support? Planned	HR_SERVICEDELIVERY_INCREASE	Increased human resources at service delivery level	Yes	Yes
AMRO	ATG	Antigua and Barbuda	High income	92	90-94%	90-94%	Self-financing		93219	< Q1	0.636002	50-74%	No	RI_DR_INTERVENTIONS_SUPPORT	To minimize the impact of the COVID-19 pandemic on immunization across the life course in 2021, what kinds of additional or new interventions were adopted, are planned, or require additional support? Require additional support	OTHER	Other	No response	ND/NR/No response
AMRO	ATG	Antigua and Barbuda	High income	92	90-94%	90-94%	Self-financing		93219	< Q1	0.636002	50-74%	No	RI_DR_INTERVENTIONS_SUPPORT	To minimize the impact of the COVID-19 pandemic on immunization across the life course in 2021, what kinds of additional or new interventions were adopted, are planned, or require additional support? Require additional support	HR_PLAN_SUBNATIONAL_INCREASE	Increased human resources for planning/management at subnational level	No response	ND/NR/No response
AMRO	ATG	Antigua and Barbuda	High income	92	90-94%	90-94%	Self-financing		93219	< Q1	0.636002	50-74%	No	RI_DR_INTERVENTIONS_SUPPORT	To minimize the impact of the COVID-19 pandemic on immunization across the life course in 2021, what kinds of additional or new interventions were adopted, are planned, or require additional support? Require additional support	TARGETED_BEHAVIOURAL_INTERVENTIONS	Behavioural interventions directly targeted at the parent/caregiver or vaccine recipient	Yes	Yes
AMRO	ATG	Antigua and Barbuda	High income	92	90-94%	90-94%	Self-financing		93219	< Q1	0.636002	50-74%	No	RI_DR_INTERVENTIONS_SUPPORT	To minimize the impact of the COVID-19 pandemic on immunization across the life course in 2021, what kinds of additional or new interventions were adopted, are planned, or require additional support? Require additional support	RI_FINANCING_INCREASE	Increased financing for the routine immunization programme	Yes	Yes
AMRO	ATG	Antigua and Barbuda	High income	92	90-94%	90-94%	Self-financing		93219	< Q1	0.636002	50-74%	No	RI_DR_INTERVENTIONS_SUPPORT	To minimize the impact of the COVID-19 pandemic on immunization across the life course in 2021, what kinds of additional or new interventions were adopted, are planned, or require additional support? Require additional support	POLICY_CHANGE_CATCHUP	Policy change to facilitate catch-up of missed children	Yes	Yes
AMRO	ATG	Antigua and Barbuda	High income	92	90-94%	90-94%	Self-financing		93219	< Q1	0.636002	50-74%	No	RI_DR_INTERVENTIONS_SUPPORT	To minimize the impact of the COVID-19 pandemic on immunization across the life course in 2021, what kinds of additional or new interventions were adopted, are planned, or require additional support? Require additional support	DRIVETHROUGH_POSTS	Use of drive-through vaccination posts	Yes	Yes
AMRO	ATG	Antigua and Barbuda	High income	92	90-94%	90-94%	Self-financing		93219	< Q1	0.636002	50-74%	No	RI_DR_INTERVENTIONS_SUPPORT	To minimize the impact of the COVID-19 pandemic on immunization across the life course in 2021, what kinds of additional or new interventions were adopted, are planned, or require additional support? Require additional support	NO_ADDITIONAL_ACTIVITIES	Not applicable - no additional actions out of the usual activities	Yes	Yes
AMRO	ATG	Antigua and Barbuda	High income	92	90-94%	90-94%	Self-financing		93219	< Q1	0.636002	50-74%	No	RI_DR_INTERVENTIONS_SUPPORT	To minimize the impact of the COVID-19 pandemic on immunization across the life course in 2021, what kinds of additional or new interventions were adopted, are planned, or require additional support? Require additional support	STOCK_DISTRIBUTION_IMPROVE	Improved stock distribution	Yes	Yes
AMRO	ATG	Antigua and Barbuda	High income	92	90-94%	90-94%	Self-financing		93219	< Q1	0.636002	50-74%	No	RI_DR_INTERVENTIONS_SUPPORT	To minimize the impact of the COVID-19 pandemic on immunization across the life course in 2021, what kinds of additional or new interventions were adopted, are planned, or require additional support? Require additional support	HF_INTERVENTIONS	Interventions at the health facility level to improve the service experience	Yes	Yes
AMRO	ATG	Antigua and Barbuda	High income	92	90-94%	90-94%	Self-financing		93219	< Q1	0.636002	50-74%	No	RI_DR_INTERVENTIONS_SUPPORT	To minimize the impact of the COVID-19 pandemic on immunization across the life course in 2021, what kinds of additional or new interventions were adopted, are planned, or require additional support? Require additional support	PRIVATE_PROVIDERS_ADDITIONAL	Addition of private providers	Yes	Yes
AMRO	ATG	Antigua and Barbuda	High income	92	90-94%	90-94%	Self-financing		93219	< Q1	0.636002	50-74%	No	RI_DR_INTERVENTIONS_SUPPORT	To minimize the impact of the COVID-19 pandemic on immunization across the life course in 2021, what kinds of additional or new interventions were adopted, are planned, or require additional support? Require additional support	FIXEDSITE_SESSIONS_INCREASE	Increased fixed site sessions	Yes	Yes
AMRO	ATG	Antigua and Barbuda	High income	92	90-94%	90-94%	Self-financing		93219	< Q1	0.636002	50-74%	No	RI_DR_INTERVENTIONS_SUPPORT	To minimize the impact of the COVID-19 pandemic on immunization across the life course in 2021, what kinds of additional or new interventions were adopted, are planned, or require additional support? Require additional support	PIRI	Periodic intensification of routine immunization (PIRI)	Yes	Yes
AMRO	ATG	Antigua and Barbuda	High income	92	90-94%	90-94%	Self-financing		93219	< Q1	0.636002	50-74%	No	RI_DR_INTERVENTIONS_SUPPORT	To minimize the impact of the COVID-19 pandemic on immunization across the life course in 2021, what kinds of additional or new interventions were adopted, are planned, or require additional support? Require additional support	OUTREACH_SESSIONS_INCREASE	Increased outreach sessions	Yes	Yes
AMRO	ATG	Antigua and Barbuda	High income	92	90-94%	90-94%	Self-financing		93219	< Q1	0.636002	50-74%	No	RI_DR_INTERVENTIONS_SUPPORT	To minimize the impact of the COVID-19 pandemic on immunization across the life course in 2021, what kinds of additional or new interventions were adopted, are planned, or require additional support? Require additional support	INTEGRATION_COVID19_RI	Integrating COVID-19 vaccination opportunities with routine immunization	Yes	Yes
AMRO	ATG	Antigua and Barbuda	High income	92	90-94%	90-94%	Self-financing		93219	< Q1	0.636002	50-74%	No	RI_DR_INTERVENTIONS_SUPPORT	To minimize the impact of the COVID-19 pandemic on immunization across the life course in 2021, what kinds of additional or new interventions were adopted, are planned, or require additional support? Require additional support	PRIVATE_PROVIDERS_STRENGTHENED	Strengthened existing use of private providers	Yes	Yes
AMRO	ATG	Antigua and Barbuda	High income	92	90-94%	90-94%	Self-financing		93219	< Q1	0.636002	50-74%	No	RI_DR_INTERVENTIONS_SUPPORT	To minimize the impact of the COVID-19 pandemic on immunization across the life course in 2021, what kinds of additional or new interventions were adopted, are planned, or require additional support? Require additional support	MICRO_CATCHUP_UPDATE	Update microplanning for catch-up vaccination	Yes	Yes
AMRO	ATG	Antigua and Barbuda	High income	92	90-94%	90-94%	Self-financing		93219	< Q1	0.636002	50-74%	No	RI_DR_INTERVENTIONS_SUPPORT	To minimize the impact of the COVID-19 pandemic on immunization across the life course in 2021, what kinds of additional or new interventions were adopted, are planned, or require additional support? Require additional support	COMMUNICATION_PROMOTION	Communications to promote vaccination or target defaulters	Yes	Yes
AMRO	ATG	Antigua and Barbuda	High income	92	90-94%	90-94%	Self-financing		93219	< Q1	0.636002	50-74%	No	RI_DR_INTERVENTIONS_SUPPORT	To minimize the impact of the COVID-19 pandemic on immunization across the life course in 2021, what kinds of additional or new interventions were adopted, are planned, or require additional support? Require additional support	COMMUNITY_ENGAGEMENT	Community engagement	Yes	Yes
AMRO	ATG	Antigua and Barbuda	High income	92	90-94%	90-94%	Self-financing		93219	< Q1	0.636002	50-74%	No	RI_DR_INTERVENTIONS_SUPPORT	To minimize the impact of the COVID-19 pandemic on immunization across the life course in 2021, what kinds of additional or new interventions were adopted, are planned, or require additional support? Require additional support	COLD_CHAIN_IMPROVE	Cold chain improvements	Yes	Yes
AMRO	ATG	Antigua and Barbuda	High income	92	90-94%	90-94%	Self-financing		93219	< Q1	0.636002	50-74%	No	RI_DR_INTERVENTIONS_SUPPORT	To minimize the impact of the COVID-19 pandemic on immunization across the life course in 2021, what kinds of additional or new interventions were adopted, are planned, or require additional support? Require additional support	HR_PLAN_NATIONAL_INCREASE	Increased human resources for planning/management at national level	Yes	Yes
AMRO	ATG	Antigua and Barbuda	High income	92	90-94%	90-94%	Self-financing		93219	< Q1	0.636002	50-74%	No	RI_DR_INTERVENTIONS_SUPPORT	To minimize the impact of the COVID-19 pandemic on immunization across the life course in 2021, what kinds of additional or new interventions were adopted, are planned, or require additional support? Require additional support	HR_SERVICEDELIVERY_INCREASE	Increased human resources at service delivery level	Yes	Yes
AMRO	ATG	Antigua and Barbuda	High income	92	90-94%	90-94%	Self-financing		93219	< Q1	0.636002	50-74%	No	RI_DR_INTERVENTIONS_OTHER_INFO	Please describe any other interventions briefly, including any new approaches not covered in the list above:			Not relevant	ND/NR/No response
AMRO	ATG	Antigua and Barbuda	High income	92	90-94%	90-94%	Self-financing		93219	< Q1	0.636002	50-74%	No	RI_DR_PROGRAMME_FUNDING	Do you anticipate a decline in overall funding for your routine immunization programme in 2022-2023 (including domestic financing and any external aid) because of the impact of COVID-19 pandemic or because of COVID-19 vaccination roll-out?			Yes	Yes
AMRO	ATG	Antigua and Barbuda	High income	92	90-94%	90-94%	Self-financing		93219	< Q1	0.636002	50-74%	No	RI_DR_PROGRAMME_SUPPLY	Was your programme in 2021 affected by global supply-related issues?			No	No
AMRO	ATG	Antigua and Barbuda	High income	92	90-94%	90-94%	Self-financing		93219	< Q1	0.636002	50-74%	No	RI_DR_PRORAMME_SUPPLY_VACCINES	Vaccines			No response	ND/NR/No response
AMRO	ATG	Antigua and Barbuda	High income	92	90-94%	90-94%	Self-financing		93219	< Q1	0.636002	50-74%	No	RI_DR_PROGRAMME_SUPPLY_VACCINES_LIST	If yes, which supply items: Which vaccines?			No response	ND/NR/No response
AMRO	ATG	Antigua and Barbuda	High income	92	90-94%	90-94%	Self-financing		93219	< Q1	0.636002	50-74%	No	RI_DR_PROGRAMME_SUPPLY_SYRINGES	Syringes			No response	ND/NR/No response
AMRO	ATG	Antigua and Barbuda	High income	92	90-94%	90-94%	Self-financing		93219	< Q1	0.636002	50-74%	No	RI_DR_PROGRAMME_SUPPLY_OTHER	Other			No response	ND/NR/No response
AMRO	ATG	Antigua and Barbuda	High income	92	90-94%	90-94%	Self-financing		93219	< Q1	0.636002	50-74%	No	RI_DR_PROGRAMME_SUPPLY_OTHER_LIST	If yes, which supply items: Please describe:			No response	ND/NR/No response
AMRO	ATG	Antigua and Barbuda	High income	92	90-94%	90-94%	Self-financing		93219	< Q1	0.636002	50-74%	No	RI_DR_SURV_INTERVENTIONS_TRAINING	Training/orientation			No response	ND/NR/No response
AMRO	ATG	Antigua and Barbuda	High income	92	90-94%	90-94%	Self-financing		93219	< Q1	0.636002	50-74%	No	RI_DR_SURV_INTERVENTIONS_CASESEARCH	Case search			No response	ND/NR/No response
AMRO	ATG	Antigua and Barbuda	High income	92	90-94%	90-94%	Self-financing		93219	< Q1	0.636002	50-74%	No	RI_DR_SURV_INTERVENTIONS_CASEINVESTIGATION	Case investigation			No response	ND/NR/No response
AMRO	ATG	Antigua and Barbuda	High income	92	90-94%	90-94%	Self-financing		93219	< Q1	0.636002	50-74%	No	RI_DR_SURV_INTERVENTIONS_SAMPLETRANSPORT	Sample transportation to labs			No response	ND/NR/No response
AMRO	ATG	Antigua and Barbuda	High income	92	90-94%	90-94%	Self-financing		93219	< Q1	0.636002	50-74%	No	RI_DR_SURV_INTERVENTIONS_LABINVESTIGATION	Lab investigation			No response	ND/NR/No response
AMRO	ATG	Antigua and Barbuda	High income	92	90-94%	90-94%	Self-financing		93219	< Q1	0.636002	50-74%	No	RI_DR_SURV_INTERVENTIONS_OUTBREAK	Outbreak investigation and response			No response	ND/NR/No response
AMRO	ATG	Antigua and Barbuda	High income	92	90-94%	90-94%	Self-financing		93219	< Q1	0.636002	50-74%	No	RI_DR_SURV_INTERVENTIONS_OTHER	Other			No response	ND/NR/No response
AMRO	ATG	Antigua and Barbuda	High income	92	90-94%	90-94%	Self-financing		93219	< Q1	0.636002	50-74%	No	RI_DR_SURV_INTERVENTIONS_OTHER_INFO	Please mark all domains that were addressed by interventions: If other, please describe:			No response	ND/NR/No response
AMRO	ATG	Antigua and Barbuda	High income	92	90-94%	90-94%	Self-financing		93219	< Q1	0.636002	50-74%	No	RI_DR_SURV_INTERVENTIONS_INFO	Please mark all domains that were addressed by interventions: Please add a short description (max 50 words) of the innovations that you implemented:			No response	ND/NR/No response
AMRO	ATG	Antigua and Barbuda	High income	92	90-94%	90-94%	Self-financing		93219	< Q1	0.636002	50-74%	No	RI_DR_SYSTEMS_ELECTRIC_INPLACE	Electronic system already in place and adapted to COVID-19	INDIVIDUAL_REPORTING	Individual registration and reporting	Yes	Yes
AMRO	ATG	Antigua and Barbuda	High income	92	90-94%	90-94%	Self-financing		93219	< Q1	0.636002	50-74%	No	RI_DR_SYSTEMS_ELECTRIC_INPLACE	Electronic system already in place and adapted to COVID-19	AEFI_SURV_SYSTEM	Adverse event following immunization (AEFI) surveillance system	Yes	Yes
AMRO	ATG	Antigua and Barbuda	High income	92	90-94%	90-94%	Self-financing		93219	< Q1	0.636002	50-74%	No	RI_DR_SYSTEMS_ELECTRIC_INPLACE	Electronic system already in place and adapted to COVID-19	AGGREGATE_SYSTEM	Aggregate system for recording and reporting vaccinations or e-Health Management Information System (HMIS)	Yes	Yes
AMRO	ATG	Antigua and Barbuda	High income	92	90-94%	90-94%	Self-financing		93219	< Q1	0.636002	50-74%	No	RI_DR_SYSTEMS_ELECTRIC_INPLACE	Electronic system already in place and adapted to COVID-19	SUPPLY_CHAIN_MGMT	Supply chain management	Yes	Yes
AMRO	ATG	Antigua and Barbuda	High income	92	90-94%	90-94%	Self-financing		93219	< Q1	0.636002	50-74%	No	RI_DR_SYSTEMS_ELECTRIC_INPLACE	Electronic system already in place and adapted to COVID-19	VACCINATION_APPOINTMENTS	Vaccination appointments, determination eligibility and scheduling	Yes	Yes
AMRO	ATG	Antigua and Barbuda	High income	92	90-94%	90-94%	Self-financing		93219	< Q1	0.636002	50-74%	No	RI_DR_SYSTEMS_ELECTRIC_INPLACE	Electronic system already in place and adapted to COVID-19	REMINDER_SYSTEM	System to send recall/reminders	No data	ND/NR/No response
AMRO	ATG	Antigua and Barbuda	High income	92	90-94%	90-94%	Self-financing		93219	< Q1	0.636002	50-74%	No	RI_DR_SYSTEMS_ELECTRIC_INPLACE	Electronic system already in place and adapted to COVID-19	ELECTRONIC_HBR	Electronic home-based record	No data	ND/NR/No response
AMRO	ATG	Antigua and Barbuda	High income	92	90-94%	90-94%	Self-financing		93219	< Q1	0.636002	50-74%	No	RI_DR_SYSTEMS_NEWCOVID19	New system developed for COVID-19 vaccines only	INDIVIDUAL_REPORTING	Individual registration and reporting	Yes	Yes
AMRO	ATG	Antigua and Barbuda	High income	92	90-94%	90-94%	Self-financing		93219	< Q1	0.636002	50-74%	No	RI_DR_SYSTEMS_NEWCOVID19	New system developed for COVID-19 vaccines only	AEFI_SURV_SYSTEM	Adverse event following immunization (AEFI) surveillance system	Yes	Yes
AMRO	ATG	Antigua and Barbuda	High income	92	90-94%	90-94%	Self-financing		93219	< Q1	0.636002	50-74%	No	RI_DR_SYSTEMS_NEWCOVID19	New system developed for COVID-19 vaccines only	AGGREGATE_SYSTEM	Aggregate system for recording and reporting vaccinations or e-Health Management Information System (HMIS)	Yes	Yes
AMRO	ATG	Antigua and Barbuda	High income	92	90-94%	90-94%	Self-financing		93219	< Q1	0.636002	50-74%	No	RI_DR_SYSTEMS_NEWCOVID19	New system developed for COVID-19 vaccines only	SUPPLY_CHAIN_MGMT	Supply chain management	Yes	Yes
AMRO	ATG	Antigua and Barbuda	High income	92	90-94%	90-94%	Self-financing		93219	< Q1	0.636002	50-74%	No	RI_DR_SYSTEMS_NEWCOVID19	New system developed for COVID-19 vaccines only	VACCINATION_APPOINTMENTS	Vaccination appointments, determination eligibility and scheduling	No response	ND/NR/No response
AMRO	ATG	Antigua and Barbuda	High income	92	90-94%	90-94%	Self-financing		93219	< Q1	0.636002	50-74%	No	RI_DR_SYSTEMS_NEWCOVID19	New system developed for COVID-19 vaccines only	REMINDER_SYSTEM	System to send recall/reminders	No response	ND/NR/No response
AMRO	ATG	Antigua and Barbuda	High income	92	90-94%	90-94%	Self-financing		93219	< Q1	0.636002	50-74%	No	RI_DR_SYSTEMS_NEWCOVID19	New system developed for COVID-19 vaccines only	ELECTRONIC_HBR	Electronic home-based record	No response	ND/NR/No response
AMRO	ATG	Antigua and Barbuda	High income	92	90-94%	90-94%	Self-financing		93219	< Q1	0.636002	50-74%	No	RI_DR_SYSTEMS_NEWALL	New system developed for COVID-19 vaccines and is/will be expanded to other routine vaccines	INDIVIDUAL_REPORTING	Individual registration and reporting	No response	ND/NR/No response
AMRO	ATG	Antigua and Barbuda	High income	92	90-94%	90-94%	Self-financing		93219	< Q1	0.636002	50-74%	No	RI_DR_SYSTEMS_NEWALL	New system developed for COVID-19 vaccines and is/will be expanded to other routine vaccines	AEFI_SURV_SYSTEM	Adverse event following immunization (AEFI) surveillance system	No response	ND/NR/No response
AMRO	ATG	Antigua and Barbuda	High income	92	90-94%	90-94%	Self-financing		93219	< Q1	0.636002	50-74%	No	RI_DR_SYSTEMS_NEWALL	New system developed for COVID-19 vaccines and is/will be expanded to other routine vaccines	AGGREGATE_SYSTEM	Aggregate system for recording and reporting vaccinations or e-Health Management Information System (HMIS)	No response	ND/NR/No response
AMRO	ATG	Antigua and Barbuda	High income	92	90-94%	90-94%	Self-financing		93219	< Q1	0.636002	50-74%	No	RI_DR_SYSTEMS_NEWALL	New system developed for COVID-19 vaccines and is/will be expanded to other routine vaccines	SUPPLY_CHAIN_MGMT	Supply chain management	No response	ND/NR/No response
AMRO	ATG	Antigua and Barbuda	High income	92	90-94%	90-94%	Self-financing		93219	< Q1	0.636002	50-74%	No	RI_DR_SYSTEMS_NEWALL	New system developed for COVID-19 vaccines and is/will be expanded to other routine vaccines	VACCINATION_APPOINTMENTS	Vaccination appointments, determination eligibility and scheduling	No response	ND/NR/No response
AMRO	ATG	Antigua and Barbuda	High income	92	90-94%	90-94%	Self-financing		93219	< Q1	0.636002	50-74%	No	RI_DR_SYSTEMS_NEWALL	New system developed for COVID-19 vaccines and is/will be expanded to other routine vaccines	REMINDER_SYSTEM	System to send recall/reminders	No response	ND/NR/No response
AMRO	ATG	Antigua and Barbuda	High income	92	90-94%	90-94%	Self-financing		93219	< Q1	0.636002	50-74%	No	RI_DR_SYSTEMS_NEWALL	New system developed for COVID-19 vaccines and is/will be expanded to other routine vaccines	ELECTRONIC_HBR	Electronic home-based record	No response	ND/NR/No response
AMRO	ATG	Antigua and Barbuda	High income	92	90-94%	90-94%	Self-financing		93219	< Q1	0.636002	50-74%	No	RI_DR_SYSTEMS_ELECTRIC_NO	Electronic system not in place	INDIVIDUAL_REPORTING	Individual registration and reporting	No response	ND/NR/No response
AMRO	ATG	Antigua and Barbuda	High income	92	90-94%	90-94%	Self-financing		93219	< Q1	0.636002	50-74%	No	RI_DR_SYSTEMS_ELECTRIC_NO	Electronic system not in place	AEFI_SURV_SYSTEM	Adverse event following immunization (AEFI) surveillance system	No response	ND/NR/No response
AMRO	ATG	Antigua and Barbuda	High income	92	90-94%	90-94%	Self-financing		93219	< Q1	0.636002	50-74%	No	RI_DR_SYSTEMS_ELECTRIC_NO	Electronic system not in place	AGGREGATE_SYSTEM	Aggregate system for recording and reporting vaccinations or e-Health Management Information System (HMIS)	No response	ND/NR/No response
AMRO	ATG	Antigua and Barbuda	High income	92	90-94%	90-94%	Self-financing		93219	< Q1	0.636002	50-74%	No	RI_DR_SYSTEMS_ELECTRIC_NO	Electronic system not in place	SUPPLY_CHAIN_MGMT	Supply chain management	No response	ND/NR/No response
AMRO	ATG	Antigua and Barbuda	High income	92	90-94%	90-94%	Self-financing		93219	< Q1	0.636002	50-74%	No	RI_DR_SYSTEMS_ELECTRIC_NO	Electronic system not in place	VACCINATION_APPOINTMENTS	Vaccination appointments, determination eligibility and scheduling	No response	ND/NR/No response
AMRO	ATG	Antigua and Barbuda	High income	92	90-94%	90-94%	Self-financing		93219	< Q1	0.636002	50-74%	No	RI_DR_SYSTEMS_ELECTRIC_NO	Electronic system not in place	REMINDER_SYSTEM	System to send recall/reminders	No response	ND/NR/No response
AMRO	ATG	Antigua and Barbuda	High income	92	90-94%	90-94%	Self-financing		93219	< Q1	0.636002	50-74%	No	RI_DR_SYSTEMS_ELECTRIC_NO	Electronic system not in place	ELECTRONIC_HBR	Electronic home-based record	No response	ND/NR/No response
AMRO	ATG	Antigua and Barbuda	High income	92	90-94%	90-94%	Self-financing		93219	< Q1	0.636002	50-74%	No	RI_DR_SYSTEMS_COMMENTS	In 2021, to manage COVID-19 vaccines, routine immunization and vaccination monitoring (in COVID-19 context), which of the following systems were used: Observations or comments	INDIVIDUAL_REPORTING	Individual registration and reporting	No response	ND/NR/No response
AMRO	ATG	Antigua and Barbuda	High income	92	90-94%	90-94%	Self-financing		93219	< Q1	0.636002	50-74%	No	RI_DR_SYSTEMS_COMMENTS	In 2021, to manage COVID-19 vaccines, routine immunization and vaccination monitoring (in COVID-19 context), which of the following systems were used: Observations or comments	AEFI_SURV_SYSTEM	Adverse event following immunization (AEFI) surveillance system	No response	ND/NR/No response
AMRO	ATG	Antigua and Barbuda	High income	92	90-94%	90-94%	Self-financing		93219	< Q1	0.636002	50-74%	No	RI_DR_SYSTEMS_COMMENTS	In 2021, to manage COVID-19 vaccines, routine immunization and vaccination monitoring (in COVID-19 context), which of the following systems were used: Observations or comments	AGGREGATE_SYSTEM	Aggregate system for recording and reporting vaccinations or e-Health Management Information System (HMIS)	No response	ND/NR/No response
AMRO	ATG	Antigua and Barbuda	High income	92	90-94%	90-94%	Self-financing		93219	< Q1	0.636002	50-74%	No	RI_DR_SYSTEMS_COMMENTS	In 2021, to manage COVID-19 vaccines, routine immunization and vaccination monitoring (in COVID-19 context), which of the following systems were used: Observations or comments	SUPPLY_CHAIN_MGMT	Supply chain management	No response	ND/NR/No response
AMRO	ATG	Antigua and Barbuda	High income	92	90-94%	90-94%	Self-financing		93219	< Q1	0.636002	50-74%	No	RI_DR_SYSTEMS_COMMENTS	In 2021, to manage COVID-19 vaccines, routine immunization and vaccination monitoring (in COVID-19 context), which of the following systems were used: Observations or comments	VACCINATION_APPOINTMENTS	Vaccination appointments, determination eligibility and scheduling	No response	ND/NR/No response
AMRO	ATG	Antigua and Barbuda	High income	92	90-94%	90-94%	Self-financing		93219	< Q1	0.636002	50-74%	No	RI_DR_SYSTEMS_COMMENTS	In 2021, to manage COVID-19 vaccines, routine immunization and vaccination monitoring (in COVID-19 context), which of the following systems were used: Observations or comments	REMINDER_SYSTEM	System to send recall/reminders	No response	ND/NR/No response
AMRO	ATG	Antigua and Barbuda	High income	92	90-94%	90-94%	Self-financing		93219	< Q1	0.636002	50-74%	No	RI_DR_SYSTEMS_COMMENTS	In 2021, to manage COVID-19 vaccines, routine immunization and vaccination monitoring (in COVID-19 context), which of the following systems were used: Observations or comments	ELECTRONIC_HBR	Electronic home-based record	No response	ND/NR/No response
AMRO	ATG	Antigua and Barbuda	High income	92	90-94%	90-94%	Self-financing		93219	< Q1	0.636002	50-74%	No	RI_DR_ELECTRONIC_HBR_WHO	If an electronic home-based record was in place, did it follow WHO standards?			Don't know
AMRO	ATG	Antigua and Barbuda	High income	92	90-94%	90-94%	Self-financing		93219	< Q1	0.636002	50-74%	No	RI_DR_INTRO_PLAN	Did you originally plan a vaccine introduction for 2021-2023?			No	No
AMRO	ATG	Antigua and Barbuda	High income	92	90-94%	90-94%	Self-financing		93219	< Q1	0.636002	50-74%	No	RI_DR_INTRO_PLAN_DELAY	If yes, are you now facing delays in plans for new vaccine introductions?
AMRO	ATG	Antigua and Barbuda	High income	92	90-94%	90-94%	Self-financing		93219	< Q1	0.636002	50-74%	No	RI_DR_INTRO_PLAN_DELAY_VACCINE	For which vaccine introduction(s) are you facing delays?
AMRO	ATG	Antigua and Barbuda	High income	92	90-94%	90-94%	Self-financing		93219	< Q1	0.636002	50-74%	No	RI_DR_INTRO_PLAN_DELAY_VACCINE_PLAN	Is the vaccine introduction(s) still planned?
AMRO	ATG	Antigua and Barbuda	High income	92	90-94%	90-94%	Self-financing		93219	< Q1	0.636002	50-74%	No	RI_DR_SURV_PERF	Did vaccine preventable disease surveillance such as acute flaccid paralysis (AFP) or measles surveillance performance deteriorate (i.e. non-polio AFP rate, non-measles non-rubella [NMNR] discard rate) during March 2020 to December 2021 because of COVID-19?			No	No
AMRO	ATG	Antigua and Barbuda	High income	92	90-94%	90-94%	Self-financing		93219	< Q1	0.636002	50-74%	No	RI_DR_SURV_PERF_MEASURES	If yes, did the country take any innovative measures in 2020-2021 to maintain or improve vaccine preventable disease surveillance performance such as for AFP or measles surveillance to mitigate such impact of COVID-19?
AMRO	ATG	Antigua and Barbuda	High income	92	90-94%	90-94%	Self-financing		93219	< Q1	0.636002	50-74%	No	RI_DR_OUTBREAK_RESPONSE	Was there any VPD outbreak response immunization between March 2020 to December 2021, including those at subnational levels?			No	No
AMRO	ATG	Antigua and Barbuda	High income	92	90-94%	90-94%	Self-financing		93219	< Q1	0.636002	50-74%	No	RI_DR_OUTBREAK_RESPONSE_DISEASE	If yes, which disease or diseases?
AMRO	ATG	Antigua and Barbuda	High income	92	90-94%	90-94%	Self-financing		93219	< Q1	0.636002	50-74%	No	RI_DR_CATCHUP_ASSESSMENT	Have you conducted (2020 to 2021), or are you planning to conduct (in 2022), a survey or some other form of assessment to monitor coverage among the cohorts of children likely to have been affected by the pandemic and/or to determine if they were caught-up?			No	No
AMRO	ATG	Antigua and Barbuda	High income	92	90-94%	90-94%	Self-financing		93219	< Q1	0.636002	50-74%	No	RI_DR_CATCHUP_ASSESSMENT_INFO	If yes, please provide more details [level (national, vs. some areas), type of assessment, date(s)]:
AMRO	ATG	Antigua and Barbuda	High income	92	90-94%	90-94%	Self-financing		93219	< Q1	0.636002	50-74%	No	RI_DR_DH_ADAPTATIONS	In 2021, were there any adaptations (legislation, guidelines for interoperability, partnering with private providers, etc.) needed for the governance framework used for digital health in relation to the systems used for COVID-19 vaccination and/or routine immunization in the COVID-19 context?			No data	ND/NR/No response
AMRO	ATG	Antigua and Barbuda	High income	92	90-94%	90-94%	Self-financing		93219	< Q1	0.636002	50-74%	No	RI_DR_DH_ADAPTATIONS_INFO	If yes, please explain:
WPRO	AUS	Australia	High income	95	>= 95%	>= 95%	Self-financing		25921089	Q2-Q3	0.801811	>= 75%	No	RI_DR_ASSESSMENT	From March 2020 until December 2021, has any assessment/survey been carried out to understand the reasons why children may have missed or delayed a vaccine because of the COVID-19 pandemic?			Yes	Yes
WPRO	AUS	Australia	High income	95	>= 95%	>= 95%	Self-financing		25921089	Q2-Q3	0.801811	>= 75%	No	RI_DR_ASSESSMENT_FINDINGS	If a report is not available, please briefly describe the findings:			No data	ND/NR/No response
WPRO	AUS	Australia	High income	95	>= 95%	>= 95%	Self-financing		25921089	Q2-Q3	0.801811	>= 75%	No	RI_DR_INTERVENTIONS_ADOPTED	To minimize the impact of the COVID-19 pandemic on immunization across the life course in 2021, what kinds of additional or new interventions were adopted, are planned, or require additional support? Adopted	DRIVETHROUGH_POSTS	Use of drive-through vaccination posts	No data	ND/NR/No response
WPRO	AUS	Australia	High income	95	>= 95%	>= 95%	Self-financing		25921089	Q2-Q3	0.801811	>= 75%	No	RI_DR_INTERVENTIONS_ADOPTED	To minimize the impact of the COVID-19 pandemic on immunization across the life course in 2021, what kinds of additional or new interventions were adopted, are planned, or require additional support? Adopted	COLD_CHAIN_IMPROVE	Cold chain improvements	Not relevant	ND/NR/No response
WPRO	AUS	Australia	High income	95	>= 95%	>= 95%	Self-financing		25921089	Q2-Q3	0.801811	>= 75%	No	RI_DR_INTERVENTIONS_ADOPTED	To minimize the impact of the COVID-19 pandemic on immunization across the life course in 2021, what kinds of additional or new interventions were adopted, are planned, or require additional support? Adopted	HR_PLAN_NATIONAL_INCREASE	Increased human resources for planning/management at national level	No data	ND/NR/No response
WPRO	AUS	Australia	High income	95	>= 95%	>= 95%	Self-financing		25921089	Q2-Q3	0.801811	>= 75%	No	RI_DR_INTERVENTIONS_ADOPTED	To minimize the impact of the COVID-19 pandemic on immunization across the life course in 2021, what kinds of additional or new interventions were adopted, are planned, or require additional support? Adopted	HR_PLAN_SUBNATIONAL_INCREASE	Increased human resources for planning/management at subnational level	No data	ND/NR/No response
WPRO	AUS	Australia	High income	95	>= 95%	>= 95%	Self-financing		25921089	Q2-Q3	0.801811	>= 75%	No	RI_DR_INTERVENTIONS_ADOPTED	To minimize the impact of the COVID-19 pandemic on immunization across the life course in 2021, what kinds of additional or new interventions were adopted, are planned, or require additional support? Adopted	POLICY_CHANGE_CATCHUP	Policy change to facilitate catch-up of missed children	No data	ND/NR/No response
WPRO	AUS	Australia	High income	95	>= 95%	>= 95%	Self-financing		25921089	Q2-Q3	0.801811	>= 75%	No	RI_DR_INTERVENTIONS_ADOPTED	To minimize the impact of the COVID-19 pandemic on immunization across the life course in 2021, what kinds of additional or new interventions were adopted, are planned, or require additional support? Adopted	NO_ADDITIONAL_ACTIVITIES	Not applicable - no additional actions out of the usual activities	No data	ND/NR/No response
WPRO	AUS	Australia	High income	95	>= 95%	>= 95%	Self-financing		25921089	Q2-Q3	0.801811	>= 75%	No	RI_DR_INTERVENTIONS_ADOPTED	To minimize the impact of the COVID-19 pandemic on immunization across the life course in 2021, what kinds of additional or new interventions were adopted, are planned, or require additional support? Adopted	RI_FINANCING_INCREASE	Increased financing for the routine immunization programme	Not relevant	ND/NR/No response
WPRO	AUS	Australia	High income	95	>= 95%	>= 95%	Self-financing		25921089	Q2-Q3	0.801811	>= 75%	No	RI_DR_INTERVENTIONS_ADOPTED	To minimize the impact of the COVID-19 pandemic on immunization across the life course in 2021, what kinds of additional or new interventions were adopted, are planned, or require additional support? Adopted	MICRO_CATCHUP_UPDATE	Update microplanning for catch-up vaccination	No data	ND/NR/No response
WPRO	AUS	Australia	High income	95	>= 95%	>= 95%	Self-financing		25921089	Q2-Q3	0.801811	>= 75%	No	RI_DR_INTERVENTIONS_ADOPTED	To minimize the impact of the COVID-19 pandemic on immunization across the life course in 2021, what kinds of additional or new interventions were adopted, are planned, or require additional support? Adopted	COMMUNICATION_PROMOTION	Communications to promote vaccination or target defaulters	No data	ND/NR/No response
WPRO	AUS	Australia	High income	95	>= 95%	>= 95%	Self-financing		25921089	Q2-Q3	0.801811	>= 75%	No	RI_DR_INTERVENTIONS_ADOPTED	To minimize the impact of the COVID-19 pandemic on immunization across the life course in 2021, what kinds of additional or new interventions were adopted, are planned, or require additional support? Adopted	OUTREACH_SESSIONS_INCREASE	Increased outreach sessions	No data	ND/NR/No response
WPRO	AUS	Australia	High income	95	>= 95%	>= 95%	Self-financing		25921089	Q2-Q3	0.801811	>= 75%	No	RI_DR_INTERVENTIONS_ADOPTED	To minimize the impact of the COVID-19 pandemic on immunization across the life course in 2021, what kinds of additional or new interventions were adopted, are planned, or require additional support? Adopted	TARGETED_BEHAVIOURAL_INTERVENTIONS	Behavioural interventions directly targeted at the parent/caregiver or vaccine recipient	No data	ND/NR/No response
WPRO	AUS	Australia	High income	95	>= 95%	>= 95%	Self-financing		25921089	Q2-Q3	0.801811	>= 75%	No	RI_DR_INTERVENTIONS_ADOPTED	To minimize the impact of the COVID-19 pandemic on immunization across the life course in 2021, what kinds of additional or new interventions were adopted, are planned, or require additional support? Adopted	OTHER	Other	No data	ND/NR/No response
WPRO	AUS	Australia	High income	95	>= 95%	>= 95%	Self-financing		25921089	Q2-Q3	0.801811	>= 75%	No	RI_DR_INTERVENTIONS_ADOPTED	To minimize the impact of the COVID-19 pandemic on immunization across the life course in 2021, what kinds of additional or new interventions were adopted, are planned, or require additional support? Adopted	PIRI	Periodic intensification of routine immunization (PIRI)	No data	ND/NR/No response
WPRO	AUS	Australia	High income	95	>= 95%	>= 95%	Self-financing		25921089	Q2-Q3	0.801811	>= 75%	No	RI_DR_INTERVENTIONS_ADOPTED	To minimize the impact of the COVID-19 pandemic on immunization across the life course in 2021, what kinds of additional or new interventions were adopted, are planned, or require additional support? Adopted	HR_SERVICEDELIVERY_INCREASE	Increased human resources at service delivery level	No data	ND/NR/No response
WPRO	AUS	Australia	High income	95	>= 95%	>= 95%	Self-financing		25921089	Q2-Q3	0.801811	>= 75%	No	RI_DR_INTERVENTIONS_ADOPTED	To minimize the impact of the COVID-19 pandemic on immunization across the life course in 2021, what kinds of additional or new interventions were adopted, are planned, or require additional support? Adopted	FIXEDSITE_SESSIONS_INCREASE	Increased fixed site sessions	No data	ND/NR/No response
WPRO	AUS	Australia	High income	95	>= 95%	>= 95%	Self-financing		25921089	Q2-Q3	0.801811	>= 75%	No	RI_DR_INTERVENTIONS_ADOPTED	To minimize the impact of the COVID-19 pandemic on immunization across the life course in 2021, what kinds of additional or new interventions were adopted, are planned, or require additional support? Adopted	HF_INTERVENTIONS	Interventions at the health facility level to improve the service experience	No data	ND/NR/No response
WPRO	AUS	Australia	High income	95	>= 95%	>= 95%	Self-financing		25921089	Q2-Q3	0.801811	>= 75%	No	RI_DR_INTERVENTIONS_ADOPTED	To minimize the impact of the COVID-19 pandemic on immunization across the life course in 2021, what kinds of additional or new interventions were adopted, are planned, or require additional support? Adopted	PRIVATE_PROVIDERS_ADDITIONAL	Addition of private providers	Yes	Yes
WPRO	AUS	Australia	High income	95	>= 95%	>= 95%	Self-financing		25921089	Q2-Q3	0.801811	>= 75%	No	RI_DR_INTERVENTIONS_ADOPTED	To minimize the impact of the COVID-19 pandemic on immunization across the life course in 2021, what kinds of additional or new interventions were adopted, are planned, or require additional support? Adopted	STOCK_DISTRIBUTION_IMPROVE	Improved stock distribution	Yes	Yes
WPRO	AUS	Australia	High income	95	>= 95%	>= 95%	Self-financing		25921089	Q2-Q3	0.801811	>= 75%	No	RI_DR_INTERVENTIONS_ADOPTED	To minimize the impact of the COVID-19 pandemic on immunization across the life course in 2021, what kinds of additional or new interventions were adopted, are planned, or require additional support? Adopted	COMMUNITY_ENGAGEMENT	Community engagement	Yes	Yes
WPRO	AUS	Australia	High income	95	>= 95%	>= 95%	Self-financing		25921089	Q2-Q3	0.801811	>= 75%	No	RI_DR_INTERVENTIONS_ADOPTED	To minimize the impact of the COVID-19 pandemic on immunization across the life course in 2021, what kinds of additional or new interventions were adopted, are planned, or require additional support? Adopted	PRIVATE_PROVIDERS_STRENGTHENED	Strengthened existing use of private providers	Yes	Yes
WPRO	AUS	Australia	High income	95	>= 95%	>= 95%	Self-financing		25921089	Q2-Q3	0.801811	>= 75%	No	RI_DR_INTERVENTIONS_ADOPTED	To minimize the impact of the COVID-19 pandemic on immunization across the life course in 2021, what kinds of additional or new interventions were adopted, are planned, or require additional support? Adopted	INTEGRATION_COVID19_RI	Integrating COVID-19 vaccination opportunities with routine immunization	Yes	Yes
WPRO	AUS	Australia	High income	95	>= 95%	>= 95%	Self-financing		25921089	Q2-Q3	0.801811	>= 75%	No	RI_DR_INTERVENTIONS_PLANNED	To minimize the impact of the COVID-19 pandemic on immunization across the life course in 2021, what kinds of additional or new interventions were adopted, are planned, or require additional support? Planned	DRIVETHROUGH_POSTS	Use of drive-through vaccination posts	No data	ND/NR/No response
WPRO	AUS	Australia	High income	95	>= 95%	>= 95%	Self-financing		25921089	Q2-Q3	0.801811	>= 75%	No	RI_DR_INTERVENTIONS_PLANNED	To minimize the impact of the COVID-19 pandemic on immunization across the life course in 2021, what kinds of additional or new interventions were adopted, are planned, or require additional support? Planned	COLD_CHAIN_IMPROVE	Cold chain improvements	Not relevant	ND/NR/No response
WPRO	AUS	Australia	High income	95	>= 95%	>= 95%	Self-financing		25921089	Q2-Q3	0.801811	>= 75%	No	RI_DR_INTERVENTIONS_PLANNED	To minimize the impact of the COVID-19 pandemic on immunization across the life course in 2021, what kinds of additional or new interventions were adopted, are planned, or require additional support? Planned	HR_PLAN_NATIONAL_INCREASE	Increased human resources for planning/management at national level	No data	ND/NR/No response
WPRO	AUS	Australia	High income	95	>= 95%	>= 95%	Self-financing		25921089	Q2-Q3	0.801811	>= 75%	No	RI_DR_INTERVENTIONS_PLANNED	To minimize the impact of the COVID-19 pandemic on immunization across the life course in 2021, what kinds of additional or new interventions were adopted, are planned, or require additional support? Planned	HR_PLAN_SUBNATIONAL_INCREASE	Increased human resources for planning/management at subnational level	No data	ND/NR/No response
WPRO	AUS	Australia	High income	95	>= 95%	>= 95%	Self-financing		25921089	Q2-Q3	0.801811	>= 75%	No	RI_DR_INTERVENTIONS_PLANNED	To minimize the impact of the COVID-19 pandemic on immunization across the life course in 2021, what kinds of additional or new interventions were adopted, are planned, or require additional support? Planned	POLICY_CHANGE_CATCHUP	Policy change to facilitate catch-up of missed children	No data	ND/NR/No response
WPRO	AUS	Australia	High income	95	>= 95%	>= 95%	Self-financing		25921089	Q2-Q3	0.801811	>= 75%	No	RI_DR_INTERVENTIONS_PLANNED	To minimize the impact of the COVID-19 pandemic on immunization across the life course in 2021, what kinds of additional or new interventions were adopted, are planned, or require additional support? Planned	NO_ADDITIONAL_ACTIVITIES	Not applicable - no additional actions out of the usual activities	No data	ND/NR/No response
WPRO	AUS	Australia	High income	95	>= 95%	>= 95%	Self-financing		25921089	Q2-Q3	0.801811	>= 75%	No	RI_DR_INTERVENTIONS_PLANNED	To minimize the impact of the COVID-19 pandemic on immunization across the life course in 2021, what kinds of additional or new interventions were adopted, are planned, or require additional support? Planned	RI_FINANCING_INCREASE	Increased financing for the routine immunization programme	Not relevant	ND/NR/No response
WPRO	AUS	Australia	High income	95	>= 95%	>= 95%	Self-financing		25921089	Q2-Q3	0.801811	>= 75%	No	RI_DR_INTERVENTIONS_PLANNED	To minimize the impact of the COVID-19 pandemic on immunization across the life course in 2021, what kinds of additional or new interventions were adopted, are planned, or require additional support? Planned	MICRO_CATCHUP_UPDATE	Update microplanning for catch-up vaccination	No data	ND/NR/No response
WPRO	AUS	Australia	High income	95	>= 95%	>= 95%	Self-financing		25921089	Q2-Q3	0.801811	>= 75%	No	RI_DR_INTERVENTIONS_PLANNED	To minimize the impact of the COVID-19 pandemic on immunization across the life course in 2021, what kinds of additional or new interventions were adopted, are planned, or require additional support? Planned	COMMUNICATION_PROMOTION	Communications to promote vaccination or target defaulters	No data	ND/NR/No response
WPRO	AUS	Australia	High income	95	>= 95%	>= 95%	Self-financing		25921089	Q2-Q3	0.801811	>= 75%	No	RI_DR_INTERVENTIONS_PLANNED	To minimize the impact of the COVID-19 pandemic on immunization across the life course in 2021, what kinds of additional or new interventions were adopted, are planned, or require additional support? Planned	OUTREACH_SESSIONS_INCREASE	Increased outreach sessions	No data	ND/NR/No response
WPRO	AUS	Australia	High income	95	>= 95%	>= 95%	Self-financing		25921089	Q2-Q3	0.801811	>= 75%	No	RI_DR_INTERVENTIONS_PLANNED	To minimize the impact of the COVID-19 pandemic on immunization across the life course in 2021, what kinds of additional or new interventions were adopted, are planned, or require additional support? Planned	TARGETED_BEHAVIOURAL_INTERVENTIONS	Behavioural interventions directly targeted at the parent/caregiver or vaccine recipient	No data	ND/NR/No response
WPRO	AUS	Australia	High income	95	>= 95%	>= 95%	Self-financing		25921089	Q2-Q3	0.801811	>= 75%	No	RI_DR_INTERVENTIONS_PLANNED	To minimize the impact of the COVID-19 pandemic on immunization across the life course in 2021, what kinds of additional or new interventions were adopted, are planned, or require additional support? Planned	OTHER	Other	No data	ND/NR/No response
WPRO	AUS	Australia	High income	95	>= 95%	>= 95%	Self-financing		25921089	Q2-Q3	0.801811	>= 75%	No	RI_DR_INTERVENTIONS_PLANNED	To minimize the impact of the COVID-19 pandemic on immunization across the life course in 2021, what kinds of additional or new interventions were adopted, are planned, or require additional support? Planned	PIRI	Periodic intensification of routine immunization (PIRI)	No data	ND/NR/No response
WPRO	AUS	Australia	High income	95	>= 95%	>= 95%	Self-financing		25921089	Q2-Q3	0.801811	>= 75%	No	RI_DR_INTERVENTIONS_PLANNED	To minimize the impact of the COVID-19 pandemic on immunization across the life course in 2021, what kinds of additional or new interventions were adopted, are planned, or require additional support? Planned	HR_SERVICEDELIVERY_INCREASE	Increased human resources at service delivery level	No data	ND/NR/No response
WPRO	AUS	Australia	High income	95	>= 95%	>= 95%	Self-financing		25921089	Q2-Q3	0.801811	>= 75%	No	RI_DR_INTERVENTIONS_PLANNED	To minimize the impact of the COVID-19 pandemic on immunization across the life course in 2021, what kinds of additional or new interventions were adopted, are planned, or require additional support? Planned	FIXEDSITE_SESSIONS_INCREASE	Increased fixed site sessions	No data	ND/NR/No response
WPRO	AUS	Australia	High income	95	>= 95%	>= 95%	Self-financing		25921089	Q2-Q3	0.801811	>= 75%	No	RI_DR_INTERVENTIONS_PLANNED	To minimize the impact of the COVID-19 pandemic on immunization across the life course in 2021, what kinds of additional or new interventions were adopted, are planned, or require additional support? Planned	HF_INTERVENTIONS	Interventions at the health facility level to improve the service experience	No data	ND/NR/No response
WPRO	AUS	Australia	High income	95	>= 95%	>= 95%	Self-financing		25921089	Q2-Q3	0.801811	>= 75%	No	RI_DR_INTERVENTIONS_PLANNED	To minimize the impact of the COVID-19 pandemic on immunization across the life course in 2021, what kinds of additional or new interventions were adopted, are planned, or require additional support? Planned	PRIVATE_PROVIDERS_ADDITIONAL	Addition of private providers	Yes	Yes
WPRO	AUS	Australia	High income	95	>= 95%	>= 95%	Self-financing		25921089	Q2-Q3	0.801811	>= 75%	No	RI_DR_INTERVENTIONS_PLANNED	To minimize the impact of the COVID-19 pandemic on immunization across the life course in 2021, what kinds of additional or new interventions were adopted, are planned, or require additional support? Planned	STOCK_DISTRIBUTION_IMPROVE	Improved stock distribution	Yes	Yes
WPRO	AUS	Australia	High income	95	>= 95%	>= 95%	Self-financing		25921089	Q2-Q3	0.801811	>= 75%	No	RI_DR_INTERVENTIONS_PLANNED	To minimize the impact of the COVID-19 pandemic on immunization across the life course in 2021, what kinds of additional or new interventions were adopted, are planned, or require additional support? Planned	COMMUNITY_ENGAGEMENT	Community engagement	Yes	Yes
WPRO	AUS	Australia	High income	95	>= 95%	>= 95%	Self-financing		25921089	Q2-Q3	0.801811	>= 75%	No	RI_DR_INTERVENTIONS_PLANNED	To minimize the impact of the COVID-19 pandemic on immunization across the life course in 2021, what kinds of additional or new interventions were adopted, are planned, or require additional support? Planned	PRIVATE_PROVIDERS_STRENGTHENED	Strengthened existing use of private providers	Yes	Yes
WPRO	AUS	Australia	High income	95	>= 95%	>= 95%	Self-financing		25921089	Q2-Q3	0.801811	>= 75%	No	RI_DR_INTERVENTIONS_PLANNED	To minimize the impact of the COVID-19 pandemic on immunization across the life course in 2021, what kinds of additional or new interventions were adopted, are planned, or require additional support? Planned	INTEGRATION_COVID19_RI	Integrating COVID-19 vaccination opportunities with routine immunization	Yes	Yes
WPRO	AUS	Australia	High income	95	>= 95%	>= 95%	Self-financing		25921089	Q2-Q3	0.801811	>= 75%	No	RI_DR_INTERVENTIONS_SUPPORT	To minimize the impact of the COVID-19 pandemic on immunization across the life course in 2021, what kinds of additional or new interventions were adopted, are planned, or require additional support? Require additional support	DRIVETHROUGH_POSTS	Use of drive-through vaccination posts	No data	ND/NR/No response
WPRO	AUS	Australia	High income	95	>= 95%	>= 95%	Self-financing		25921089	Q2-Q3	0.801811	>= 75%	No	RI_DR_INTERVENTIONS_SUPPORT	To minimize the impact of the COVID-19 pandemic on immunization across the life course in 2021, what kinds of additional or new interventions were adopted, are planned, or require additional support? Require additional support	COLD_CHAIN_IMPROVE	Cold chain improvements	Not relevant	ND/NR/No response
WPRO	AUS	Australia	High income	95	>= 95%	>= 95%	Self-financing		25921089	Q2-Q3	0.801811	>= 75%	No	RI_DR_INTERVENTIONS_SUPPORT	To minimize the impact of the COVID-19 pandemic on immunization across the life course in 2021, what kinds of additional or new interventions were adopted, are planned, or require additional support? Require additional support	HR_PLAN_NATIONAL_INCREASE	Increased human resources for planning/management at national level	No data	ND/NR/No response
WPRO	AUS	Australia	High income	95	>= 95%	>= 95%	Self-financing		25921089	Q2-Q3	0.801811	>= 75%	No	RI_DR_INTERVENTIONS_SUPPORT	To minimize the impact of the COVID-19 pandemic on immunization across the life course in 2021, what kinds of additional or new interventions were adopted, are planned, or require additional support? Require additional support	HR_PLAN_SUBNATIONAL_INCREASE	Increased human resources for planning/management at subnational level	No data	ND/NR/No response
WPRO	AUS	Australia	High income	95	>= 95%	>= 95%	Self-financing		25921089	Q2-Q3	0.801811	>= 75%	No	RI_DR_INTERVENTIONS_SUPPORT	To minimize the impact of the COVID-19 pandemic on immunization across the life course in 2021, what kinds of additional or new interventions were adopted, are planned, or require additional support? Require additional support	POLICY_CHANGE_CATCHUP	Policy change to facilitate catch-up of missed children	No data	ND/NR/No response
WPRO	AUS	Australia	High income	95	>= 95%	>= 95%	Self-financing		25921089	Q2-Q3	0.801811	>= 75%	No	RI_DR_INTERVENTIONS_SUPPORT	To minimize the impact of the COVID-19 pandemic on immunization across the life course in 2021, what kinds of additional or new interventions were adopted, are planned, or require additional support? Require additional support	NO_ADDITIONAL_ACTIVITIES	Not applicable - no additional actions out of the usual activities	No data	ND/NR/No response
WPRO	AUS	Australia	High income	95	>= 95%	>= 95%	Self-financing		25921089	Q2-Q3	0.801811	>= 75%	No	RI_DR_INTERVENTIONS_SUPPORT	To minimize the impact of the COVID-19 pandemic on immunization across the life course in 2021, what kinds of additional or new interventions were adopted, are planned, or require additional support? Require additional support	RI_FINANCING_INCREASE	Increased financing for the routine immunization programme	Not relevant	ND/NR/No response
WPRO	AUS	Australia	High income	95	>= 95%	>= 95%	Self-financing		25921089	Q2-Q3	0.801811	>= 75%	No	RI_DR_INTERVENTIONS_SUPPORT	To minimize the impact of the COVID-19 pandemic on immunization across the life course in 2021, what kinds of additional or new interventions were adopted, are planned, or require additional support? Require additional support	MICRO_CATCHUP_UPDATE	Update microplanning for catch-up vaccination	No data	ND/NR/No response
WPRO	AUS	Australia	High income	95	>= 95%	>= 95%	Self-financing		25921089	Q2-Q3	0.801811	>= 75%	No	RI_DR_INTERVENTIONS_SUPPORT	To minimize the impact of the COVID-19 pandemic on immunization across the life course in 2021, what kinds of additional or new interventions were adopted, are planned, or require additional support? Require additional support	COMMUNICATION_PROMOTION	Communications to promote vaccination or target defaulters	No data	ND/NR/No response
WPRO	AUS	Australia	High income	95	>= 95%	>= 95%	Self-financing		25921089	Q2-Q3	0.801811	>= 75%	No	RI_DR_INTERVENTIONS_SUPPORT	To minimize the impact of the COVID-19 pandemic on immunization across the life course in 2021, what kinds of additional or new interventions were adopted, are planned, or require additional support? Require additional support	OUTREACH_SESSIONS_INCREASE	Increased outreach sessions	No data	ND/NR/No response
WPRO	AUS	Australia	High income	95	>= 95%	>= 95%	Self-financing		25921089	Q2-Q3	0.801811	>= 75%	No	RI_DR_INTERVENTIONS_SUPPORT	To minimize the impact of the COVID-19 pandemic on immunization across the life course in 2021, what kinds of additional or new interventions were adopted, are planned, or require additional support? Require additional support	TARGETED_BEHAVIOURAL_INTERVENTIONS	Behavioural interventions directly targeted at the parent/caregiver or vaccine recipient	No data	ND/NR/No response
WPRO	AUS	Australia	High income	95	>= 95%	>= 95%	Self-financing		25921089	Q2-Q3	0.801811	>= 75%	No	RI_DR_INTERVENTIONS_SUPPORT	To minimize the impact of the COVID-19 pandemic on immunization across the life course in 2021, what kinds of additional or new interventions were adopted, are planned, or require additional support? Require additional support	OTHER	Other	No data	ND/NR/No response
WPRO	AUS	Australia	High income	95	>= 95%	>= 95%	Self-financing		25921089	Q2-Q3	0.801811	>= 75%	No	RI_DR_INTERVENTIONS_SUPPORT	To minimize the impact of the COVID-19 pandemic on immunization across the life course in 2021, what kinds of additional or new interventions were adopted, are planned, or require additional support? Require additional support	PIRI	Periodic intensification of routine immunization (PIRI)	No data	ND/NR/No response
WPRO	AUS	Australia	High income	95	>= 95%	>= 95%	Self-financing		25921089	Q2-Q3	0.801811	>= 75%	No	RI_DR_INTERVENTIONS_SUPPORT	To minimize the impact of the COVID-19 pandemic on immunization across the life course in 2021, what kinds of additional or new interventions were adopted, are planned, or require additional support? Require additional support	HR_SERVICEDELIVERY_INCREASE	Increased human resources at service delivery level	No data	ND/NR/No response
WPRO	AUS	Australia	High income	95	>= 95%	>= 95%	Self-financing		25921089	Q2-Q3	0.801811	>= 75%	No	RI_DR_INTERVENTIONS_SUPPORT	To minimize the impact of the COVID-19 pandemic on immunization across the life course in 2021, what kinds of additional or new interventions were adopted, are planned, or require additional support? Require additional support	FIXEDSITE_SESSIONS_INCREASE	Increased fixed site sessions	No data	ND/NR/No response
WPRO	AUS	Australia	High income	95	>= 95%	>= 95%	Self-financing		25921089	Q2-Q3	0.801811	>= 75%	No	RI_DR_INTERVENTIONS_SUPPORT	To minimize the impact of the COVID-19 pandemic on immunization across the life course in 2021, what kinds of additional or new interventions were adopted, are planned, or require additional support? Require additional support	HF_INTERVENTIONS	Interventions at the health facility level to improve the service experience	No data	ND/NR/No response
WPRO	AUS	Australia	High income	95	>= 95%	>= 95%	Self-financing		25921089	Q2-Q3	0.801811	>= 75%	No	RI_DR_INTERVENTIONS_SUPPORT	To minimize the impact of the COVID-19 pandemic on immunization across the life course in 2021, what kinds of additional or new interventions were adopted, are planned, or require additional support? Require additional support	PRIVATE_PROVIDERS_ADDITIONAL	Addition of private providers	Yes	Yes
WPRO	AUS	Australia	High income	95	>= 95%	>= 95%	Self-financing		25921089	Q2-Q3	0.801811	>= 75%	No	RI_DR_INTERVENTIONS_SUPPORT	To minimize the impact of the COVID-19 pandemic on immunization across the life course in 2021, what kinds of additional or new interventions were adopted, are planned, or require additional support? Require additional support	STOCK_DISTRIBUTION_IMPROVE	Improved stock distribution	Yes	Yes
WPRO	AUS	Australia	High income	95	>= 95%	>= 95%	Self-financing		25921089	Q2-Q3	0.801811	>= 75%	No	RI_DR_INTERVENTIONS_SUPPORT	To minimize the impact of the COVID-19 pandemic on immunization across the life course in 2021, what kinds of additional or new interventions were adopted, are planned, or require additional support? Require additional support	COMMUNITY_ENGAGEMENT	Community engagement	Yes	Yes
WPRO	AUS	Australia	High income	95	>= 95%	>= 95%	Self-financing		25921089	Q2-Q3	0.801811	>= 75%	No	RI_DR_INTERVENTIONS_SUPPORT	To minimize the impact of the COVID-19 pandemic on immunization across the life course in 2021, what kinds of additional or new interventions were adopted, are planned, or require additional support? Require additional support	PRIVATE_PROVIDERS_STRENGTHENED	Strengthened existing use of private providers	Yes	Yes
WPRO	AUS	Australia	High income	95	>= 95%	>= 95%	Self-financing		25921089	Q2-Q3	0.801811	>= 75%	No	RI_DR_INTERVENTIONS_SUPPORT	To minimize the impact of the COVID-19 pandemic on immunization across the life course in 2021, what kinds of additional or new interventions were adopted, are planned, or require additional support? Require additional support	INTEGRATION_COVID19_RI	Integrating COVID-19 vaccination opportunities with routine immunization	Yes	Yes
[truncated: 23,335 more rows]
